# Supplementary material for: Grain zinc, iron and protein concentrations of contemporary wheat cultivars fall short of targets for human health
Source: Nat Food. 2026 Mar 9;7(3):283–95. doi: 10.1038/s43016-026-01314-3 (PMC13021525; doi:10.1038/s43016-026-01314-3)
Supplement: Supplementary file 2 — Source data for Fig. 1a–d. [file 43016_2026_1314_MOESM2_ESM.xlsx]

## Sheet: Figure 1
Figure 1a			Figure 1b			Figure 1c			Figure 1d
Wheat sp.	Zinc		Wheat sp.	Iron		Wheat sp.	Protein		Wheat sp.	Phytate
Bread	0.707		Bread	0.14		Bread	3.6		Bread	0.1207
Bread	0.732		Bread	1.24		Bread	5.12		Bread	0.1384
Bread	0.737		Bread	1.27		Bread	5.4		Bread	0.142
Bread	0.747		Bread	1.57		Bread	6.7		Bread	0.1469
Bread	0.758		Bread	1.6		Bread	6.87		Bread	0.15
Bread	0.772		Bread	1.77		Bread	6.9		Bread	0.155
Bread	0.773		Bread	1.8		Bread	6.9		Bread	0.156
Bread	0.777		Bread	1.9		Bread	6.9		Bread	0.157
Bread	0.783		Bread	1.93		Bread	6.9		Bread	0.1616
Bread	0.793		Bread	1.94		Bread	6.9		Bread	0.1655
Bread	0.797		Bread	1.97		Bread	7		Bread	0.1667
Bread	0.798		Bread	1.97		Bread	7		Bread	0.1704
Bread	0.802		Bread	2		Bread	7		Bread	0.1708
Bread	0.813		Bread	2.02		Bread	7		Bread	0.1736
Bread	0.813		Bread	2.05		Bread	7		Bread	0.1805
Bread	0.815		Bread	2.24		Bread	7		Bread	0.19
Bread	0.82		Bread	2.27		Bread	7		Bread	0.1913
Bread	0.837		Bread	2.72		Bread	7		Bread	0.1913
Bread	0.842		Bread	2.72		Bread	7		Bread	0.1918
Bread	0.843		Bread	2.75		Bread	7.1		Bread	0.196
Bread	0.85		Bread	2.75		Bread	7.1		Bread	0.2097
Bread	0.853		Bread	2.85		Bread	7.12		Bread	0.211
Bread	0.853		Bread	2.88		Bread	7.2		Bread	0.2199
Bread	0.855		Bread	2.89		Bread	7.2		Bread	0.221
Bread	0.86		Bread	2.92		Bread	7.2		Bread	0.221
Bread	0.868		Bread	2.92		Bread	7.2		Bread	0.222
Bread	0.87		Bread	2.95		Bread	7.3		Bread	0.222
Bread	0.883		Bread	3.5		Bread	7.3		Bread	0.2312
Bread	0.89		Bread	3.53		Bread	7.3		Bread	0.2312
Bread	0.893		Bread	3.6		Bread	7.4		Bread	0.2312
Bread	0.897		Bread	3.63		Bread	7.5		Bread	0.237
Bread	0.908		Bread	3.67		Bread	7.5		Bread	0.2414
Bread	0.91		Bread	3.7		Bread	7.5		Bread	0.2425
Bread	0.943		Bread	3.84		Bread	7.5		Bread	0.25
Bread	0.953		Bread	3.87		Bread	7.55		Bread	0.2506
Bread	0.977		Bread	4.2		Bread	7.58		Bread	0.2506
Bread	1.25		Bread	4.23		Bread	7.6		Bread	0.258
Bread	2.51		Bread	4.6		Bread	7.6		Bread	0.2598
Bread	2.88		Bread	6.42742		Bread	7.6		Bread	0.26
Bread	3.09		Bread	6.42742		Bread	7.6		Bread	0.2609
Bread	3.2		Bread	6.42742		Bread	7.6		Bread	0.262
Bread	3.43666		Bread	6.42742		Bread	7.6		Bread	0.262
Bread	3.5		Bread	6.42742		Bread	7.66		Bread	0.266
Bread	3.81183		Bread	6.42742		Bread	7.68		Bread	0.266
Bread	4.11765		Bread	10		Bread	7.68		Bread	0.266
Bread	6.2069		Bread	10.49		Bread	7.7		Bread	0.266
Bread	6.6		Bread	10.77		Bread	7.7		Bread	0.266
Bread	6.78571		Bread	13		Bread	7.7		Bread	0.266
Bread	6.8		Bread	13.35		Bread	7.7		Bread	0.266
Bread	7.3		Bread	14		Bread	7.7		Bread	0.268
Bread	7.40741		Bread	14		Bread	7.7		Bread	0.271
Bread	7.5		Bread	14		Bread	7.7		Bread	0.271
Bread	7.6		Bread	14.3666		Bread	7.72		Bread	0.271
Bread	8		Bread	15		Bread	7.73		Bread	0.271
Bread	8.21429		Bread	15		Bread	7.74		Bread	0.271
Bread	8.33		Bread	15		Bread	7.76		Bread	0.276
Bread	8.33		Bread	15.6855		Bread	7.76		Bread	0.2824
Bread	8.46154		Bread	16		Bread	7.76		Bread	0.283
Bread	8.6		Bread	16		Bread	7.78		Bread	0.283
Bread	8.66		Bread	16		Bread	7.8		Bread	0.295
Bread	8.7		Bread	16		Bread	7.8		Bread	0.297
Bread	8.78788		Bread	16		Bread	7.8		Bread	0.303
Bread	8.8		Bread	16		Bread	7.82		Bread	0.304
Bread	8.8		Bread	17		Bread	7.82		Bread	0.304
Bread	8.8		Bread	17		Bread	7.82		Bread	0.314
Bread	9		Bread	17		Bread	7.84		Bread	0.315
Bread	9		Bread	17		Bread	7.87		Bread	0.316
Bread	9		Bread	17		Bread	7.87		Bread	0.32
Bread	9		Bread	17		Bread	7.9		Bread	0.322
Bread	9		Bread	17		Bread	7.9		Bread	0.326
Bread	9		Bread	17		Bread	7.9		Bread	0.331
Bread	9		Bread	17.35		Bread	7.9		Bread	0.338
Bread	9		Bread	17.5		Bread	7.9		Bread	0.34
Bread	9.03226		Bread	17.6		Bread	7.92		Bread	0.342
Bread	9.09091		Bread	17.8		Bread	7.94		Bread	0.342
Bread	9.3		Bread	17.9		Bread	7.94		Bread	0.348
Bread	9.3		Bread	17.946		Bread	7.96		Bread	0.355
Bread	9.3		Bread	18		Bread	7.98		Bread	0.355
Bread	9.4		Bread	18		Bread	7.98		Bread	0.362
Bread	9.4		Bread	18		Bread	8		Bread	0.3621
Bread	9.4		Bread	18		Bread	8		Bread	0.37
Bread	9.5		Bread	18		Bread	8		Bread	0.39
Bread	9.5		Bread	18		Bread	8		Bread	0.407
Bread	9.5		Bread	18		Bread	8.02		Bread	0.4213
Bread	9.6		Bread	18		Bread	8.03		Bread	0.432
Bread	9.6		Bread	18.17		Bread	8.05		Bread	0.435
Bread	9.6		Bread	18.2		Bread	8.08		Bread	0.462
Bread	9.62963		Bread	18.3488		Bread	8.09		Bread	0.462
Bread	9.66		Bread	18.4		Bread	8.09		Bread	0.479
Bread	9.66		Bread	18.5		Bread	8.1		Bread	0.479
Bread	9.66		Bread	18.5		Bread	8.1		Bread	0.503
Bread	9.7		Bread	18.6		Bread	8.1		Bread	0.505
Bread	9.7		Bread	18.64		Bread	8.1		Bread	0.505
Bread	9.8		Bread	18.9		Bread	8.1		Bread	0.505
Bread	9.8		Bread	18.9		Bread	8.1		Bread	0.505
Bread	9.9		Bread	19		Bread	8.1		Bread	0.505
Bread	9.9		Bread	19		Bread	8.1		Bread	0.525
Bread	10		Bread	19		Bread	8.1		Bread	0.538
Bread	10		Bread	19		Bread	8.11		Bread	0.543
Bread	10		Bread	19		Bread	8.11		Bread	0.564
Bread	10		Bread	19		Bread	8.11		Bread	0.573
Bread	10		Bread	19		Bread	8.12		Bread	0.587
Bread	10		Bread	19		Bread	8.13		Bread	0.58946
Bread	10		Bread	19		Bread	8.13		Bread	0.594
Bread	10		Bread	19.1		Bread	8.15		Bread	0.59497
Bread	10		Bread	19.17		Bread	8.18		Bread	0.599
Bread	10		Bread	19.179		Bread	8.19		Bread	0.6
Bread	10		Bread	19.2		Bread	8.19		Bread	0.60977
Bread	10.199		Bread	19.25		Bread	8.2		Bread	0.611
Bread	10.2		Bread	19.35		Bread	8.2		Bread	0.61879
Bread	10.2		Bread	19.4		Bread	8.2		Bread	0.6271
Bread	10.2		Bread	19.5		Bread	8.2		Bread	0.62993
Bread	10.2		Bread	19.6		Bread	8.2		Bread	0.631
Bread	10.2		Bread	19.6665		Bread	8.21		Bread	0.6319
Bread	10.3		Bread	19.7		Bread	8.21		Bread	0.634
Bread	10.3		Bread	19.8		Bread	8.23		Bread	0.637
Bread	10.3		Bread	19.804		Bread	8.23		Bread	0.638
Bread	10.3		Bread	19.9233		Bread	8.23		Bread	0.638
Bread	10.3		Bread	19.96		Bread	8.23		Bread	0.639
Bread	10.3		Bread	19.9614		Bread	8.25		Bread	0.639109
Bread	10.3		Bread	20		Bread	8.27		Bread	0.6404
Bread	10.3		Bread	20		Bread	8.27		Bread	0.641
Bread	10.3		Bread	20		Bread	8.29		Bread	0.641
Bread	10.3448		Bread	20		Bread	8.3		Bread	0.643816
Bread	10.4		Bread	20		Bread	8.3		Bread	0.646
Bread	10.4		Bread	20		Bread	8.3		Bread	0.6475
Bread	10.4		Bread	20		Bread	8.3		Bread	0.648
Bread	10.5		Bread	20		Bread	8.3		Bread	0.654809
Bread	10.5		Bread	20		Bread	8.3		Bread	0.659
Bread	10.5		Bread	20.1		Bread	8.3		Bread	0.66
Bread	10.5		Bread	20.1361		Bread	8.3		Bread	0.66195
Bread	10.5		Bread	20.2		Bread	8.3		Bread	0.662646
Bread	10.5		Bread	20.3		Bread	8.31		Bread	0.663894
Bread	10.53		Bread	20.4		Bread	8.33		Bread	0.667577
Bread	10.6		Bread	20.4		Bread	8.35		Bread	0.669053
Bread	10.6		Bread	20.426		Bread	8.35		Bread	0.671567
Bread	10.6		Bread	20.5		Bread	8.37		Bread	0.672
Bread	10.6		Bread	20.5411		Bread	8.37		Bread	0.672
Bread	10.6		Bread	20.55		Bread	8.38		Bread	0.672
Bread	10.6		Bread	20.6		Bread	8.38		Bread	0.676
Bread	10.6		Bread	20.6		Bread	8.39		Bread	0.678
Bread	10.6		Bread	20.6		Bread	8.4		Bread	0.68
Bread	10.6		Bread	20.6066		Bread	8.4		Bread	0.682
Bread	10.6		Bread	20.6788		Bread	8.4		Bread	0.684
Bread	10.6		Bread	20.7		Bread	8.4		Bread	0.684
Bread	10.6		Bread	20.8		Bread	8.4		Bread	0.686
Bread	10.6		Bread	20.8		Bread	8.4		Bread	0.686
Bread	10.6		Bread	20.8055		Bread	8.4		Bread	0.686
Bread	10.7		Bread	21		Bread	8.4		Bread	0.686
Bread	10.7		Bread	21		Bread	8.4		Bread	0.69
Bread	10.7		Bread	21		Bread	8.4		Bread	0.69
Bread	10.7		Bread	21		Bread	8.43		Bread	0.692
Bread	10.7		Bread	21		Bread	8.44		Bread	0.693
Bread	10.7895		Bread	21		Bread	8.46		Bread	0.69484
Bread	10.8		Bread	21		Bread	8.5		Bread	0.696
Bread	10.9		Bread	21		Bread	8.5		Bread	0.6961
Bread	10.9		Bread	21		Bread	8.5		Bread	0.6976
Bread	10.9		Bread	21		Bread	8.5		Bread	0.7
Bread	10.9		Bread	21		Bread	8.5		Bread	0.7
Bread	10.9		Bread	21		Bread	8.5		Bread	0.704
Bread	10.9		Bread	21		Bread	8.5		Bread	0.704
Bread	11		Bread	21.02		Bread	8.5		Bread	0.704
Bread	11		Bread	21.2393		Bread	8.5		Bread	0.704812
Bread	11		Bread	21.26		Bread	8.5		Bread	0.705
Bread	11		Bread	21.293		Bread	8.5		Bread	0.705
Bread	11		Bread	21.3		Bread	8.5		Bread	0.705
Bread	11		Bread	21.3		Bread	8.52		Bread	0.705
Bread	11		Bread	21.3095		Bread	8.54		Bread	0.708
Bread	11		Bread	21.3335		Bread	8.56		Bread	0.709
Bread	11		Bread	21.3464		Bread	8.58		Bread	0.71
Bread	11.1		Bread	21.4		Bread	8.58		Bread	0.71
Bread	11.1		Bread	21.5		Bread	8.6		Bread	0.712
Bread	11.1		Bread	21.5		Bread	8.6		Bread	0.713772
Bread	11.1		Bread	21.5215		Bread	8.6		Bread	0.714
Bread	11.1		Bread	21.529		Bread	8.6		Bread	0.714
Bread	11.1111		Bread	21.55		Bread	8.6		Bread	0.714
Bread	11.1628		Bread	21.5862		Bread	8.6		Bread	0.714
Bread	11.2		Bread	21.6		Bread	8.6		Bread	0.714
Bread	11.2		Bread	21.6		Bread	8.6		Bread	0.715
Bread	11.2		Bread	21.6		Bread	8.6		Bread	0.7155
Bread	11.2		Bread	21.6		Bread	8.6		Bread	0.716
Bread	11.2		Bread	21.6		Bread	8.6		Bread	0.717
Bread	11.2903		Bread	21.6615		Bread	8.6		Bread	0.718
Bread	11.3		Bread	21.6911		Bread	8.6		Bread	0.71959
Bread	11.3		Bread	21.7		Bread	8.6		Bread	0.72
Bread	11.3		Bread	21.7006		Bread	8.6		Bread	0.72
Bread	11.4		Bread	21.767		Bread	8.61		Bread	0.72
Bread	11.4		Bread	21.8		Bread	8.62		Bread	0.72
Bread	11.42		Bread	21.8175		Bread	8.64		Bread	0.72
Bread	11.4815		Bread	21.86		Bread	8.66		Bread	0.72
Bread	11.4856		Bread	21.9		Bread	8.68		Bread	0.72
Bread	11.5		Bread	21.92		Bread	8.68		Bread	0.721
Bread	11.5		Bread	22		Bread	8.7		Bread	0.72165
Bread	11.5		Bread	22		Bread	8.7		Bread	0.722
Bread	11.5		Bread	22		Bread	8.7		Bread	0.72268
Bread	11.5		Bread	22		Bread	8.7		Bread	0.72303
Bread	11.5		Bread	22		Bread	8.7		Bread	0.72369
Bread	11.57		Bread	22		Bread	8.7		Bread	0.7238
Bread	11.6		Bread	22		Bread	8.7		Bread	0.724
Bread	11.6		Bread	22		Bread	8.7		Bread	0.7242
Bread	11.6		Bread	22		Bread	8.7		Bread	0.72448
Bread	11.6		Bread	22		Bread	8.7		Bread	0.72468
Bread	11.6		Bread	22		Bread	8.7		Bread	0.7248
Bread	11.6		Bread	22		Bread	8.7		Bread	0.725
Bread	11.6		Bread	22		Bread	8.7		Bread	0.72501
Bread	11.6		Bread	22		Bread	8.71		Bread	0.72501
Bread	11.6		Bread	22		Bread	8.79		Bread	0.7254
Bread	11.7		Bread	22.01		Bread	8.8		Bread	0.7254
Bread	11.7		Bread	22.01		Bread	8.8		Bread	0.72542
Bread	11.7		Bread	22.082		Bread	8.8		Bread	0.72594
Bread	11.7		Bread	22.2		Bread	8.8		Bread	0.726
Bread	11.8		Bread	22.202		Bread	8.8		Bread	0.726
Bread	11.8		Bread	22.2041		Bread	8.8		Bread	0.7264
Bread	11.8		Bread	22.3		Bread	8.8		Bread	0.7266
Bread	11.8		Bread	22.3		Bread	8.8		Bread	0.72663
Bread	11.9		Bread	22.3922		Bread	8.8		Bread	0.727
Bread	11.96		Bread	22.4		Bread	8.8		Bread	0.72761
Bread	12		Bread	22.4		Bread	8.8		Bread	0.72765
Bread	12		Bread	22.4		Bread	8.83		Bread	0.728
Bread	12		Bread	22.4		Bread	8.84		Bread	0.728
Bread	12		Bread	22.4		Bread	8.85		Bread	0.728
Bread	12		Bread	22.4692		Bread	8.86		Bread	0.7285
Bread	12		Bread	22.475		Bread	8.87		Bread	0.729
Bread	12.1		Bread	22.5		Bread	8.89		Bread	0.729
Bread	12.1		Bread	22.5		Bread	8.89		Bread	0.729
Bread	12.1		Bread	22.5		Bread	8.9		Bread	0.7291
Bread	12.1		Bread	22.544		Bread	8.9		Bread	0.73
Bread	12.1		Bread	22.6		Bread	8.9		Bread	0.73
Bread	12.1		Bread	22.6		Bread	8.9		Bread	0.73
Bread	12.17		Bread	22.6		Bread	8.9		Bread	0.7302
Bread	12.2		Bread	22.68		Bread	8.9		Bread	0.7304
Bread	12.2		Bread	22.6935		Bread	8.9		Bread	0.731
Bread	12.2		Bread	22.7		Bread	8.9		Bread	0.731
Bread	12.2		Bread	22.75		Bread	8.9		Bread	0.731
Bread	12.2659		Bread	22.76		Bread	8.9		Bread	0.731831
Bread	12.3		Bread	22.8		Bread	8.9		Bread	0.732
Bread	12.3		Bread	22.8		Bread	8.9		Bread	0.732
Bread	12.3		Bread	22.8		Bread	8.9		Bread	0.732
Bread	12.3		Bread	22.8		Bread	8.9		Bread	0.732739
Bread	12.3		Bread	22.9		Bread	8.9		Bread	0.733
Bread	12.3		Bread	22.9		Bread	8.9		Bread	0.734381
Bread	12.3		Bread	22.926		Bread	8.9		Bread	0.7346
Bread	12.3		Bread	23		Bread	8.9		Bread	0.735
Bread	12.3		Bread	23		Bread	8.9		Bread	0.735
Bread	12.35		Bread	23		Bread	8.9		Bread	0.736
Bread	12.3612		Bread	23		Bread	8.9		Bread	0.736
Bread	12.4		Bread	23		Bread	8.9		Bread	0.736
Bread	12.4		Bread	23		Bread	8.93		Bread	0.7361
Bread	12.4		Bread	23		Bread	8.93		Bread	0.738
Bread	12.4		Bread	23		Bread	8.93		Bread	0.738
Bread	12.4138		Bread	23		Bread	8.94		Bread	0.738
Bread	12.45		Bread	23		Bread	8.95		Bread	0.738
Bread	12.5		Bread	23		Bread	8.95		Bread	0.739
Bread	12.5		Bread	23		Bread	8.95		Bread	0.739
Bread	12.5		Bread	23		Bread	8.95		Bread	0.7392
Bread	12.5		Bread	23.0285		Bread	8.97		Bread	0.74
Bread	12.5		Bread	23.05		Bread	8.97		Bread	0.741
Bread	12.5317		Bread	23.08		Bread	9		Bread	0.741
Bread	12.5322		Bread	23.0968		Bread	9		Bread	0.742
Bread	12.55		Bread	23.1		Bread	9		Bread	0.74253
Bread	12.594		Bread	23.1		Bread	9		Bread	0.743
Bread	12.6		Bread	23.2		Bread	9		Bread	0.743
Bread	12.6		Bread	23.2		Bread	9		Bread	0.743
Bread	12.6		Bread	23.2		Bread	9		Bread	0.744
Bread	12.6		Bread	23.2		Bread	9		Bread	0.745
Bread	12.6		Bread	23.268		Bread	9		Bread	0.745
Bread	12.6518		Bread	23.3		Bread	9		Bread	0.748
Bread	12.7		Bread	23.3		Bread	9		Bread	0.748
Bread	12.7		Bread	23.35		Bread	9		Bread	0.748
Bread	12.75		Bread	23.35		Bread	9		Bread	0.749
Bread	12.9		Bread	23.3542		Bread	9		Bread	0.75
Bread	12.9		Bread	23.3914		Bread	9		Bread	0.7516
Bread	12.9		Bread	23.4		Bread	9		Bread	0.752
Bread	12.9		Bread	23.4		Bread	9		Bread	0.75232
Bread	12.9		Bread	23.4465		Bread	9		Bread	0.752777
Bread	12.9		Bread	23.45		Bread	9		Bread	0.753
Bread	13		Bread	23.4599		Bread	9		Bread	0.755
Bread	13		Bread	23.5		Bread	9		Bread	0.755
Bread	13		Bread	23.5		Bread	9.01		Bread	0.7559
Bread	13		Bread	23.541		Bread	9.01		Bread	0.756
Bread	13		Bread	23.554		Bread	9.01		Bread	0.756
Bread	13		Bread	23.5665		Bread	9.01		Bread	0.756
Bread	13.0397		Bread	23.6		Bread	9.03		Bread	0.757
Bread	13.1		Bread	23.61		Bread	9.03		Bread	0.758066
Bread	13.1		Bread	23.66		Bread	9.03		Bread	0.759
Bread	13.1606		Bread	23.7		Bread	9.04		Bread	0.759
Bread	13.2		Bread	23.7		Bread	9.04		Bread	0.759
Bread	13.3		Bread	23.7		Bread	9.05		Bread	0.7599
Bread	13.3		Bread	23.7		Bread	9.05		Bread	0.76
Bread	13.3		Bread	23.7		Bread	9.06		Bread	0.76
Bread	13.3303		Bread	23.7267		Bread	9.07		Bread	0.7613
Bread	13.3778		Bread	23.7408		Bread	9.07		Bread	0.762
Bread	13.4		Bread	23.7853		Bread	9.07		Bread	0.763
Bread	13.4		Bread	23.8		Bread	9.08		Bread	0.7643
Bread	13.5		Bread	23.8		Bread	9.09		Bread	0.765
Bread	13.5		Bread	23.9		Bread	9.09		Bread	0.765
Bread	13.53		Bread	23.9		Bread	9.1		Bread	0.766
Bread	13.6		Bread	23.9014		Bread	9.1		Bread	0.767
Bread	13.6		Bread	23.9053		Bread	9.1		Bread	0.767
Bread	13.6		Bread	23.9199		Bread	9.1		Bread	0.768
Bread	13.6		Bread	23.9665		Bread	9.1		Bread	0.769
Bread	13.6		Bread	23.9884		Bread	9.1		Bread	0.77
Bread	13.6		Bread	24		Bread	9.1		Bread	0.771
Bread	13.6		Bread	24		Bread	9.1		Bread	0.772
Bread	13.6		Bread	24		Bread	9.1		Bread	0.772
Bread	13.7		Bread	24		Bread	9.1		Bread	0.773
Bread	13.7		Bread	24		Bread	9.1		Bread	0.774
Bread	13.71		Bread	24		Bread	9.1		Bread	0.774
Bread	13.7198		Bread	24		Bread	9.1		Bread	0.775
Bread	13.8		Bread	24		Bread	9.1		Bread	0.775
Bread	13.9		Bread	24		Bread	9.1		Bread	0.776
Bread	13.9		Bread	24		Bread	9.1		Bread	0.776
Bread	13.9		Bread	24		Bread	9.1		Bread	0.776
Bread	13.9		Bread	24		Bread	9.1		Bread	0.776
Bread	13.9		Bread	24		Bread	9.1		Bread	0.777
Bread	13.95		Bread	24		Bread	9.1		Bread	0.778
Bread	14		Bread	24		Bread	9.1		Bread	0.778
Bread	14		Bread	24.0669		Bread	9.1		Bread	0.779
Bread	14		Bread	24.1		Bread	9.1		Bread	0.779
Bread	14		Bread	24.1		Bread	9.1		Bread	0.779
Bread	14		Bread	24.1		Bread	9.1		Bread	0.78
Bread	14		Bread	24.1		Bread	9.1		Bread	0.78
Bread	14		Bread	24.13		Bread	9.1		Bread	0.78
Bread	14		Bread	24.1413		Bread	9.1		Bread	0.782
Bread	14.06		Bread	24.1625		Bread	9.1		Bread	0.782
Bread	14.0857		Bread	24.1946		Bread	9.1		Bread	0.782
Bread	14.1		Bread	24.2		Bread	9.11		Bread	0.783
Bread	14.1		Bread	24.2		Bread	9.11		Bread	0.783
Bread	14.1		Bread	24.2		Bread	9.11		Bread	0.783
Bread	14.1		Bread	24.2442		Bread	9.12		Bread	0.784
Bread	14.1		Bread	24.27		Bread	9.14		Bread	0.784
Bread	14.1314		Bread	24.4		Bread	9.14		Bread	0.785
Bread	14.1379		Bread	24.4		Bread	9.15		Bread	0.7851
Bread	14.1793		Bread	24.4		Bread	9.15		Bread	0.787
Bread	14.2		Bread	24.4		Bread	9.17		Bread	0.788
Bread	14.2		Bread	24.4		Bread	9.18		Bread	0.79
Bread	14.2		Bread	24.4		Bread	9.18		Bread	0.790738
Bread	14.24		Bread	24.4		Bread	9.18		Bread	0.791
Bread	14.3		Bread	24.4314		Bread	9.2		Bread	0.792
Bread	14.3		Bread	24.4679		Bread	9.2		Bread	0.792
Bread	14.3		Bread	24.4684		Bread	9.2		Bread	0.792
Bread	14.4		Bread	24.5		Bread	9.2		Bread	0.792
Bread	14.4		Bread	24.5		Bread	9.2		Bread	0.792
Bread	14.5		Bread	24.5		Bread	9.2		Bread	0.793
Bread	14.6		Bread	24.5		Bread	9.2		Bread	0.793
Bread	14.6		Bread	24.5		Bread	9.2		Bread	0.795
Bread	14.6		Bread	24.5115		Bread	9.2		Bread	0.796
Bread	14.63		Bread	24.5775		Bread	9.2		Bread	0.796
Bread	14.66		Bread	24.6		Bread	9.2		Bread	0.7969
Bread	14.7		Bread	24.6		Bread	9.2		Bread	0.797
Bread	14.7		Bread	24.63		Bread	9.2		Bread	0.798
Bread	14.7		Bread	24.7		Bread	9.2		Bread	0.799
Bread	14.7882		Bread	24.74		Bread	9.2		Bread	0.8
Bread	14.8		Bread	24.8		Bread	9.2		Bread	0.8
Bread	14.8		Bread	24.8		Bread	9.2		Bread	0.8
Bread	14.8		Bread	24.8		Bread	9.2		Bread	0.8
Bread	14.82		Bread	24.8		Bread	9.2		Bread	0.801
Bread	14.83		Bread	24.8		Bread	9.2		Bread	0.8013
Bread	14.88		Bread	24.8		Bread	9.21		Bread	0.803
Bread	14.9		Bread	24.8289		Bread	9.22		Bread	0.8033
Bread	14.9		Bread	24.8493		Bread	9.22		Bread	0.8034
Bread	14.9138		Bread	24.862		Bread	9.22		Bread	0.805
Bread	15		Bread	24.873		Bread	9.22		Bread	0.805
Bread	15		Bread	24.9		Bread	9.23		Bread	0.8057
Bread	15		Bread	24.9		Bread	9.23		Bread	0.806
Bread	15		Bread	24.9		Bread	9.23		Bread	0.806
Bread	15		Bread	24.9		Bread	9.23		Bread	0.806
Bread	15		Bread	24.9		Bread	9.24		Bread	0.807248
Bread	15		Bread	24.9236		Bread	9.24		Bread	0.808
Bread	15.0535		Bread	24.929		Bread	9.24		Bread	0.809
Bread	15.1		Bread	24.9687		Bread	9.24		Bread	0.81
Bread	15.1		Bread	24.97		Bread	9.25		Bread	0.81
Bread	15.1143		Bread	25		Bread	9.26		Bread	0.81
Bread	15.16		Bread	25		Bread	9.28		Bread	0.8102
Bread	15.19		Bread	25		Bread	9.3		Bread	0.811
Bread	15.2		Bread	25		Bread	9.3		Bread	0.812
Bread	15.2		Bread	25		Bread	9.3		Bread	0.812
Bread	15.2		Bread	25		Bread	9.3		Bread	0.813
Bread	15.2		Bread	25		Bread	9.3		Bread	0.814
Bread	15.2175		Bread	25		Bread	9.3		Bread	0.814
Bread	15.24		Bread	25		Bread	9.3		Bread	0.815
Bread	15.2622		Bread	25		Bread	9.3		Bread	0.815
Bread	15.3		Bread	25		Bread	9.3		Bread	0.815
Bread	15.32		Bread	25		Bread	9.3		Bread	0.815
Bread	15.3343		Bread	25		Bread	9.3		Bread	0.815
Bread	15.335		Bread	25		Bread	9.3		Bread	0.816
Bread	15.382		Bread	25		Bread	9.3		Bread	0.816
Bread	15.39		Bread	25		Bread	9.3		Bread	0.816
Bread	15.4		Bread	25.0075		Bread	9.3		Bread	0.816
Bread	15.4		Bread	25.033		Bread	9.3		Bread	0.816
Bread	15.4509		Bread	25.0496		Bread	9.3		Bread	0.816
Bread	15.5		Bread	25.1		Bread	9.3		Bread	0.817
Bread	15.5		Bread	25.1137		Bread	9.3		Bread	0.818
Bread	15.5		Bread	25.132		Bread	9.3		Bread	0.818
Bread	15.5026		Bread	25.1946		Bread	9.3		Bread	0.819
Bread	15.51		Bread	25.2		Bread	9.3		Bread	0.819
Bread	15.56		Bread	25.2		Bread	9.3		Bread	0.8191
Bread	15.6		Bread	25.2		Bread	9.3		Bread	0.82
Bread	15.6		Bread	25.2		Bread	9.3		Bread	0.82
Bread	15.66		Bread	25.2		Bread	9.3		Bread	0.82
Bread	15.7385		Bread	25.2		Bread	9.3		Bread	0.8206
Bread	15.7422		Bread	25.2519		Bread	9.3		Bread	0.821
Bread	15.8		Bread	25.2593		Bread	9.3		Bread	0.821
Bread	15.8		Bread	25.3		Bread	9.3		Bread	0.822
Bread	15.8		Bread	25.3		Bread	9.3		Bread	0.8235
Bread	15.83		Bread	25.3		Bread	9.3		Bread	0.8235
Bread	15.87		Bread	25.3		Bread	9.34		Bread	0.824
Bread	15.9		Bread	25.39		Bread	9.34		Bread	0.825
Bread	15.9		Bread	25.4		Bread	9.34		Bread	0.825
Bread	15.9565		Bread	25.4		Bread	9.34		Bread	0.825
Bread	15.9585		Bread	25.4		Bread	9.34		Bread	0.826
Bread	15.9672		Bread	25.4		Bread	9.35		Bread	0.826
Bread	16		Bread	25.4092		Bread	9.36		Bread	0.826
Bread	16		Bread	25.4235		Bread	9.36		Bread	0.826
Bread	16		Bread	25.4463		Bread	9.36		Bread	0.826
Bread	16		Bread	25.4563		Bread	9.36		Bread	0.826
Bread	16		Bread	25.4955		Bread	9.36		Bread	0.826894
Bread	16		Bread	25.5		Bread	9.37		Bread	0.827
Bread	16		Bread	25.5		Bread	9.38		Bread	0.828
Bread	16		Bread	25.54		Bread	9.38		Bread	0.828
Bread	16		Bread	25.5834		Bread	9.38		Bread	0.828
Bread	16		Bread	25.5894		Bread	9.39		Bread	0.828
Bread	16		Bread	25.6		Bread	9.4		Bread	0.828
Bread	16		Bread	25.6		Bread	9.4		Bread	0.8283
Bread	16		Bread	25.6		Bread	9.4		Bread	0.829226
Bread	16		Bread	25.6		Bread	9.4		Bread	0.8294
Bread	16		Bread	25.6258		Bread	9.4		Bread	0.831
Bread	16.02		Bread	25.6477		Bread	9.4		Bread	0.832
Bread	16.03		Bread	25.6741		Bread	9.4		Bread	0.832
Bread	16.09		Bread	25.6771		Bread	9.4		Bread	0.833
Bread	16.0982		Bread	25.7		Bread	9.4		Bread	0.833
Bread	16.1		Bread	25.7		Bread	9.4		Bread	0.833
Bread	16.1		Bread	25.7358		Bread	9.4		Bread	0.8354
Bread	16.11		Bread	25.7395		Bread	9.4		Bread	0.8369
Bread	16.14		Bread	25.7632		Bread	9.4		Bread	0.837
Bread	16.1502		Bread	25.7835		Bread	9.4		Bread	0.837
Bread	16.17		Bread	25.8		Bread	9.4		Bread	0.837464
Bread	16.1765		Bread	25.8		Bread	9.4		Bread	0.838
Bread	16.1986		Bread	25.872		Bread	9.4		Bread	0.839
Bread	16.2		Bread	25.8732		Bread	9.4		Bread	0.8399
Bread	16.2		Bread	25.89		Bread	9.4		Bread	0.84
Bread	16.2		Bread	25.89		Bread	9.4		Bread	0.84
Bread	16.2		Bread	25.9		Bread	9.4		Bread	0.8413
Bread	16.25		Bread	25.9		Bread	9.4		Bread	0.842
Bread	16.27		Bread	25.9		Bread	9.4		Bread	0.842
Bread	16.2887		Bread	25.9		Bread	9.4		Bread	0.844
Bread	16.3		Bread	25.9		Bread	9.4		Bread	0.845
Bread	16.3		Bread	25.9166		Bread	9.4		Bread	0.845
Bread	16.32		Bread	25.94		Bread	9.4		Bread	0.845
Bread	16.377		Bread	26		Bread	9.4		Bread	0.846
Bread	16.3811		Bread	26		Bread	9.4		Bread	0.846
Bread	16.4		Bread	26		Bread	9.41		Bread	0.846
Bread	16.4171		Bread	26		Bread	9.42		Bread	0.8472
Bread	16.4365		Bread	26		Bread	9.43		Bread	0.848
Bread	16.4665		Bread	26		Bread	9.43		Bread	0.848
Bread	16.48		Bread	26		Bread	9.46		Bread	0.849111
Bread	16.5		Bread	26		Bread	9.46		Bread	0.85
Bread	16.5		Bread	26		Bread	9.48		Bread	0.85
Bread	16.5		Bread	26		Bread	9.49		Bread	0.85
Bread	16.5		Bread	26		Bread	9.5		Bread	0.851
Bread	16.5		Bread	26		Bread	9.5		Bread	0.8514
Bread	16.54		Bread	26		Bread	9.5		Bread	0.8531
Bread	16.54		Bread	26		Bread	9.5		Bread	0.854
Bread	16.5736		Bread	26		Bread	9.5		Bread	0.855
Bread	16.5817		Bread	26		Bread	9.5		Bread	0.855
Bread	16.6		Bread	26		Bread	9.5		Bread	0.855
Bread	16.6		Bread	26		Bread	9.5		Bread	0.8551
Bread	16.6		Bread	26		Bread	9.5		Bread	0.856
Bread	16.6		Bread	26		Bread	9.5		Bread	0.856
Bread	16.64		Bread	26		Bread	9.5		Bread	0.856
Bread	16.64		Bread	26.019		Bread	9.5		Bread	0.856065
Bread	16.6456		Bread	26.0269		Bread	9.5		Bread	0.8575
Bread	16.6495		Bread	26.044		Bread	9.5		Bread	0.858
Bread	16.6595		Bread	26.0472		Bread	9.5		Bread	0.858
Bread	16.67		Bread	26.0535		Bread	9.5		Bread	0.858
Bread	16.7095		Bread	26.07		Bread	9.5		Bread	0.86
Bread	16.75		Bread	26.09		Bread	9.5		Bread	0.86
Bread	16.8		Bread	26.0988		Bread	9.5		Bread	0.86
Bread	16.8		Bread	26.1		Bread	9.5		Bread	0.860519
Bread	16.8		Bread	26.1		Bread	9.5		Bread	0.861
Bread	16.8		Bread	26.1		Bread	9.5		Bread	0.862
Bread	16.81		Bread	26.1		Bread	9.5		Bread	0.862
Bread	16.8244		Bread	26.143		Bread	9.5		Bread	0.863
Bread	16.83		Bread	26.2		Bread	9.5		Bread	0.864
Bread	16.86		Bread	26.2		Bread	9.5		Bread	0.864
Bread	16.9		Bread	26.2		Bread	9.5		Bread	0.865
Bread	16.9		Bread	26.2		Bread	9.5		Bread	0.866
Bread	16.91		Bread	26.2		Bread	9.5		Bread	0.8672
Bread	16.93		Bread	26.2		Bread	9.51		Bread	0.868
Bread	16.94		Bread	26.2		Bread	9.52		Bread	0.868
Bread	16.95		Bread	26.2201		Bread	9.52		Bread	0.869
Bread	17		Bread	26.2297		Bread	9.52		Bread	0.869
Bread	17		Bread	26.2333		Bread	9.54		Bread	0.869757
Bread	17		Bread	26.2848		Bread	9.54		Bread	0.87
Bread	17		Bread	26.3		Bread	9.54		Bread	0.87
Bread	17		Bread	26.3		Bread	9.56		Bread	0.87
Bread	17		Bread	26.3		Bread	9.57		Bread	0.87
Bread	17		Bread	26.3		Bread	9.57		Bread	0.87
Bread	17		Bread	26.3		Bread	9.57		Bread	0.87
Bread	17		Bread	26.3		Bread	9.57		Bread	0.871
Bread	17		Bread	26.3		Bread	9.57		Bread	0.871
Bread	17		Bread	26.3		Bread	9.58		Bread	0.8712
Bread	17		Bread	26.3		Bread	9.58		Bread	0.8714
Bread	17		Bread	26.3		Bread	9.59		Bread	0.872
Bread	17.01		Bread	26.31		Bread	9.6		Bread	0.872
Bread	17.01		Bread	26.348		Bread	9.6		Bread	0.873
Bread	17.03		Bread	26.3579		Bread	9.6		Bread	0.873
Bread	17.0381		Bread	26.3716		Bread	9.6		Bread	0.873
Bread	17.0455		Bread	26.3969		Bread	9.6		Bread	0.873
Bread	17.0455		Bread	26.4		Bread	9.6		Bread	0.874
Bread	17.068		Bread	26.4		Bread	9.6		Bread	0.875
Bread	17.07		Bread	26.4		Bread	9.6		Bread	0.876
Bread	17.07		Bread	26.4		Bread	9.6		Bread	0.877
Bread	17.0899		Bread	26.4		Bread	9.6		Bread	0.878
Bread	17.1		Bread	26.4		Bread	9.6		Bread	0.878
Bread	17.1		Bread	26.4455		Bread	9.6		Bread	0.878
Bread	17.1		Bread	26.4546		Bread	9.6		Bread	0.8783
Bread	17.1		Bread	26.4581		Bread	9.6		Bread	0.8787
Bread	17.1431		Bread	26.4766		Bread	9.6		Bread	0.88
Bread	17.1696		Bread	26.5		Bread	9.6		Bread	0.881
Bread	17.17		Bread	26.5		Bread	9.6		Bread	0.882
Bread	17.175		Bread	26.5185		Bread	9.6		Bread	0.882
Bread	17.177		Bread	26.5435		Bread	9.6		Bread	0.882
Bread	17.19		Bread	26.5568		Bread	9.6		Bread	0.882
Bread	17.19		Bread	26.5577		Bread	9.6		Bread	0.882
Bread	17.1965		Bread	26.6		Bread	9.6		Bread	0.883
Bread	17.1965		Bread	26.6		Bread	9.6		Bread	0.884
Bread	17.2		Bread	26.6		Bread	9.6		Bread	0.8847
Bread	17.2		Bread	26.6		Bread	9.6		Bread	0.8872
Bread	17.23		Bread	26.601		Bread	9.6		Bread	0.888
Bread	17.29		Bread	26.6415		Bread	9.6		Bread	0.889
Bread	17.2914		Bread	26.6664		Bread	9.6		Bread	0.89
Bread	17.2953		Bread	26.6845		Bread	9.6		Bread	0.89
Bread	17.3		Bread	26.7		Bread	9.6		Bread	0.89
Bread	17.3		Bread	26.7		Bread	9.6		Bread	0.89
Bread	17.3		Bread	26.7		Bread	9.6		Bread	0.89
Bread	17.31		Bread	26.7		Bread	9.6		Bread	0.891
Bread	17.3593		Bread	26.7		Bread	9.61		Bread	0.891
Bread	17.4		Bread	26.7		Bread	9.61		Bread	0.891
Bread	17.41		Bread	26.7		Bread	9.62		Bread	0.891
Bread	17.442		Bread	26.7358		Bread	9.63		Bread	0.892
Bread	17.4535		Bread	26.7484		Bread	9.63		Bread	0.893
Bread	17.46		Bread	26.75		Bread	9.64		Bread	0.8931
Bread	17.4697		Bread	26.76		Bread	9.65		Bread	0.894
Bread	17.49		Bread	26.8		Bread	9.65		Bread	0.894
Bread	17.5		Bread	26.826		Bread	9.66		Bread	0.894
Bread	17.5		Bread	26.9		Bread	9.66		Bread	0.895653
Bread	17.5		Bread	26.9		Bread	9.66		Bread	0.8957
Bread	17.5		Bread	26.9		Bread	9.66		Bread	0.896
Bread	17.5		Bread	26.9		Bread	9.67		Bread	0.896
Bread	17.5		Bread	26.9		Bread	9.67		Bread	0.896
Bread	17.5		Bread	26.9		Bread	9.67		Bread	0.898
Bread	17.51		Bread	26.9		Bread	9.67		Bread	0.898631
Bread	17.58		Bread	26.9		Bread	9.68		Bread	0.899
Bread	17.6		Bread	26.9672		Bread	9.68		Bread	0.899
Bread	17.6		Bread	27		Bread	9.69		Bread	0.9
Bread	17.6		Bread	27		Bread	9.69		Bread	0.9
Bread	17.64		Bread	27		Bread	9.7		Bread	0.9004
Bread	17.649		Bread	27		Bread	9.7		Bread	0.901
Bread	17.65		Bread	27		Bread	9.7		Bread	0.901
Bread	17.669		Bread	27		Bread	9.7		Bread	0.901
Bread	17.67		Bread	27		Bread	9.7		Bread	0.902
Bread	17.6735		Bread	27		Bread	9.7		Bread	0.903
Bread	17.6885		Bread	27		Bread	9.7		Bread	0.905
Bread	17.7		Bread	27		Bread	9.7		Bread	0.9051
Bread	17.7		Bread	27		Bread	9.7		Bread	0.906
Bread	17.7		Bread	27		Bread	9.7		Bread	0.9061
Bread	17.7		Bread	27		Bread	9.7		Bread	0.908
Bread	17.77		Bread	27		Bread	9.7		Bread	0.9085
Bread	17.8		Bread	27		Bread	9.7		Bread	0.909
Bread	17.8		Bread	27		Bread	9.7		Bread	0.909
Bread	17.8		Bread	27		Bread	9.7		Bread	0.91
Bread	17.8		Bread	27		Bread	9.7		Bread	0.91
Bread	17.8		Bread	27		Bread	9.7		Bread	0.91
Bread	17.8		Bread	27		Bread	9.7		Bread	0.911
Bread	17.81		Bread	27		Bread	9.7		Bread	0.912
Bread	17.8272		Bread	27		Bread	9.7		Bread	0.912
Bread	17.83		Bread	27		Bread	9.7		Bread	0.913
Bread	17.839		Bread	27		Bread	9.7		Bread	0.913
Bread	17.85		Bread	27		Bread	9.7		Bread	0.915
Bread	17.8585		Bread	27		Bread	9.7		Bread	0.917
Bread	17.88		Bread	27.0466		Bread	9.7		Bread	0.917
Bread	17.892		Bread	27.07		Bread	9.7		Bread	0.917
Bread	17.9315		Bread	27.07		Bread	9.7		Bread	0.917
Bread	17.9392		Bread	27.0915		Bread	9.7		Bread	0.918
Bread	17.9415		Bread	27.1		Bread	9.7		Bread	0.918
Bread	17.99		Bread	27.1		Bread	9.7		Bread	0.918
Bread	18		Bread	27.1		Bread	9.7		Bread	0.918
Bread	18		Bread	27.1		Bread	9.7		Bread	0.919
Bread	18		Bread	27.1		Bread	9.7		Bread	0.919
Bread	18		Bread	27.1		Bread	9.7		Bread	0.92
Bread	18		Bread	27.1		Bread	9.7		Bread	0.92
Bread	18		Bread	27.1		Bread	9.7		Bread	0.92
Bread	18		Bread	27.1284		Bread	9.7		Bread	0.92
Bread	18		Bread	27.1419		Bread	9.71		Bread	0.92
Bread	18		Bread	27.1446		Bread	9.72		Bread	0.921
Bread	18		Bread	27.1651		Bread	9.72		Bread	0.923
Bread	18		Bread	27.178		Bread	9.72		Bread	0.925
Bread	18.01		Bread	27.1858		Bread	9.73		Bread	0.925
Bread	18.022		Bread	27.1899		Bread	9.73		Bread	0.925
Bread	18.0426		Bread	27.2		Bread	9.73		Bread	0.926
Bread	18.0645		Bread	27.2		Bread	9.73		Bread	0.927
Bread	18.1		Bread	27.2		Bread	9.74		Bread	0.928
Bread	18.1		Bread	27.2		Bread	9.75		Bread	0.93
Bread	18.1		Bread	27.2		Bread	9.76		Bread	0.93
Bread	18.1		Bread	27.2		Bread	9.77		Bread	0.93
Bread	18.1395		Bread	27.2		Bread	9.77		Bread	0.93
Bread	18.15		Bread	27.2		Bread	9.79		Bread	0.93
Bread	18.17		Bread	27.244		Bread	9.79		Bread	0.93
Bread	18.2		Bread	27.2556		Bread	9.79		Bread	0.93
Bread	18.2		Bread	27.29		Bread	9.8		Bread	0.93
Bread	18.2		Bread	27.3		Bread	9.8		Bread	0.93
Bread	18.2094		Bread	27.3		Bread	9.8		Bread	0.931
Bread	18.21		Bread	27.3		Bread	9.8		Bread	0.931
Bread	18.2215		Bread	27.3		Bread	9.8		Bread	0.932
Bread	18.24		Bread	27.3		Bread	9.8		Bread	0.9328
Bread	18.25		Bread	27.3		Bread	9.8		Bread	0.933
Bread	18.25		Bread	27.3125		Bread	9.8		Bread	0.9333
Bread	18.26		Bread	27.333		Bread	9.8		Bread	0.934
Bread	18.2865		Bread	27.3989		Bread	9.8		Bread	0.934
Bread	18.3		Bread	27.4087		Bread	9.8		Bread	0.936
Bread	18.3		Bread	27.413		Bread	9.8		Bread	0.939
Bread	18.3		Bread	27.4483		Bread	9.8		Bread	0.939
Bread	18.3		Bread	27.458		Bread	9.8		Bread	0.939
Bread	18.33		Bread	27.5		Bread	9.8		Bread	0.94
Bread	18.33		Bread	27.5		Bread	9.8		Bread	0.94
Bread	18.36		Bread	27.5		Bread	9.8		Bread	0.94
Bread	18.3653		Bread	27.5		Bread	9.8		Bread	0.94
Bread	18.3696		Bread	27.5094		Bread	9.8		Bread	0.941
Bread	18.37		Bread	27.533		Bread	9.8		Bread	0.942
Bread	18.38		Bread	27.5757		Bread	9.8		Bread	0.943
Bread	18.39		Bread	27.6		Bread	9.8		Bread	0.945
Bread	18.4		Bread	27.6		Bread	9.8		Bread	0.946
Bread	18.4		Bread	27.6		Bread	9.8		Bread	0.947
Bread	18.4		Bread	27.633		Bread	9.8		Bread	0.949
Bread	18.428		Bread	27.655		Bread	9.8		Bread	0.949
Bread	18.45		Bread	27.6732		Bread	9.8		Bread	0.9498
Bread	18.4565		Bread	27.68		Bread	9.8		Bread	0.9499
Bread	18.466		Bread	27.6899		Bread	9.8		Bread	0.95
Bread	18.5		Bread	27.7		Bread	9.8		Bread	0.95
Bread	18.5		Bread	27.7		Bread	9.8		Bread	0.95
Bread	18.5		Bread	27.7075		Bread	9.8		Bread	0.951
Bread	18.5097		Bread	27.724		Bread	9.8		Bread	0.951
Bread	18.54		Bread	27.7613		Bread	9.81		Bread	0.953
Bread	18.57		Bread	27.8		Bread	9.81		Bread	0.955
Bread	18.59		Bread	27.8		Bread	9.81		Bread	0.956
Bread	18.59		Bread	27.8		Bread	9.82		Bread	0.956
Bread	18.59		Bread	27.8		Bread	9.83		Bread	0.957
Bread	18.6		Bread	27.8		Bread	9.83		Bread	0.9574
Bread	18.6		Bread	27.8		Bread	9.85		Bread	0.958
Bread	18.6		Bread	27.8		Bread	9.85		Bread	0.96
Bread	18.6		Bread	27.8121		Bread	9.85		Bread	0.961
Bread	18.63		Bread	27.826		Bread	9.85		Bread	0.962
Bread	18.63		Bread	27.83		Bread	9.86		Bread	0.963
Bread	18.639		Bread	27.8616		Bread	9.86		Bread	0.963
Bread	18.6565		Bread	27.8628		Bread	9.86		Bread	0.964
Bread	18.664		Bread	27.8721		Bread	9.87		Bread	0.964
Bread	18.67		Bread	27.8725		Bread	9.87		Bread	0.965
Bread	18.68		Bread	27.8805		Bread	9.89		Bread	0.967
Bread	18.6916		Bread	27.9		Bread	9.9		Bread	0.968
Bread	18.6995		Bread	27.9		Bread	9.9		Bread	0.97
Bread	18.7		Bread	27.9635		Bread	9.9		Bread	0.971
Bread	18.7		Bread	27.9659		Bread	9.9		Bread	0.972
Bread	18.7		Bread	27.9937		Bread	9.9		Bread	0.973
Bread	18.7		Bread	28		Bread	9.9		Bread	0.974
Bread	18.7516		Bread	28		Bread	9.9		Bread	0.974
Bread	18.7555		Bread	28		Bread	9.9		Bread	0.974
Bread	18.79		Bread	28		Bread	9.9		Bread	0.975
Bread	18.8		Bread	28		Bread	9.9		Bread	0.975
Bread	18.8		Bread	28		Bread	9.9		Bread	0.976
Bread	18.8		Bread	28		Bread	9.9		Bread	0.978
Bread	18.8		Bread	28		Bread	9.9		Bread	0.978
Bread	18.8113		Bread	28		Bread	9.9		Bread	0.978
Bread	18.8209		Bread	28		Bread	9.9		Bread	0.98
Bread	18.882		Bread	28		Bread	9.9		Bread	0.98
Bread	18.9		Bread	28		Bread	9.9		Bread	0.985
Bread	18.9		Bread	28		Bread	9.9		Bread	0.986
Bread	18.92		Bread	28		Bread	9.9		Bread	0.987
Bread	18.93		Bread	28		Bread	9.9		Bread	0.988
Bread	18.94		Bread	28		Bread	9.9		Bread	0.989
Bread	18.94		Bread	28		Bread	9.9		Bread	0.99
Bread	18.97		Bread	28		Bread	9.9		Bread	0.991
Bread	18.97		Bread	28		Bread	9.9		Bread	0.991
Bread	18.97		Bread	28.0261		Bread	9.9		Bread	0.992
Bread	19		Bread	28.075		Bread	9.9		Bread	0.995
Bread	19		Bread	28.1		Bread	9.9		Bread	0.999
Bread	19		Bread	28.1		Bread	9.9		Bread	1
Bread	19		Bread	28.1		Bread	9.9		Bread	1
Bread	19		Bread	28.1		Bread	9.9		Bread	1
Bread	19		Bread	28.1		Bread	9.9		Bread	1
Bread	19		Bread	28.1		Bread	9.9		Bread	1
Bread	19		Bread	28.1087		Bread	9.9		Bread	1.004
Bread	19		Bread	28.1421		Bread	9.9		Bread	1.004
Bread	19.0014		Bread	28.156		Bread	9.9		Bread	1.004
Bread	19.01		Bread	28.16		Bread	9.9		Bread	1.005
Bread	19.019		Bread	28.2		Bread	9.9		Bread	1.007
Bread	19.05		Bread	28.2		Bread	9.9		Bread	1.011
Bread	19.06		Bread	28.2485		Bread	9.9		Bread	1.012
Bread	19.07		Bread	28.292		Bread	9.9		Bread	1.014
Bread	19.1		Bread	28.3		Bread	9.9		Bread	1.014
Bread	19.1		Bread	28.3		Bread	9.9		Bread	1.018
Bread	19.1		Bread	28.3		Bread	9.9		Bread	1.02
Bread	19.1		Bread	28.3		Bread	9.9		Bread	1.02
Bread	19.2		Bread	28.3		Bread	9.9		Bread	1.022
Bread	19.25		Bread	28.3		Bread	9.9		Bread	1.022
Bread	19.28		Bread	28.3		Bread	9.9		Bread	1.023
Bread	19.2895		Bread	28.3		Bread	9.91		Bread	1.024
Bread	19.29		Bread	28.3		Bread	9.91		Bread	1.026
Bread	19.3		Bread	28.32		Bread	9.91		Bread	1.027
Bread	19.3		Bread	28.32		Bread	9.91		Bread	1.028
Bread	19.3		Bread	28.3294		Bread	9.92		Bread	1.029
Bread	19.3		Bread	28.33		Bread	9.92		Bread	1.03
Bread	19.3182		Bread	28.37		Bread	9.92		Bread	1.032
Bread	19.33		Bread	28.37		Bread	9.93		Bread	1.034
Bread	19.357		Bread	28.3842		Bread	9.93		Bread	1.034
Bread	19.36		Bread	28.4		Bread	9.93		Bread	1.035
Bread	19.3638		Bread	28.4		Bread	9.93		Bread	1.036
Bread	19.4		Bread	28.4		Bread	9.94		Bread	1.039
Bread	19.4		Bread	28.4		Bread	9.94		Bread	1.04
Bread	19.4		Bread	28.4167		Bread	9.95		Bread	1.04
Bread	19.4		Bread	28.4252		Bread	9.95		Bread	1.04
Bread	19.4		Bread	28.5		Bread	9.95		Bread	1.04
Bread	19.41		Bread	28.5		Bread	9.95		Bread	1.042
Bread	19.4126		Bread	28.5		Bread	9.95		Bread	1.042
Bread	19.42		Bread	28.5		Bread	9.95		Bread	1.045
Bread	19.42		Bread	28.5125		Bread	9.95		Bread	1.047
Bread	19.4258		Bread	28.514		Bread	9.96		Bread	1.049
Bread	19.4428		Bread	28.5433		Bread	9.96		Bread	1.05
Bread	19.4428		Bread	28.5455		Bread	9.96		Bread	1.05
Bread	19.45		Bread	28.5665		Bread	9.99		Bread	1.05
Bread	19.46		Bread	28.6		Bread	9.99		Bread	1.05
Bread	19.48		Bread	28.6		Bread	10		Bread	1.05
Bread	19.4859		Bread	28.6		Bread	10		Bread	1.05
Bread	19.5		Bread	28.6208		Bread	10		Bread	1.05
Bread	19.5		Bread	28.6265		Bread	10		Bread	1.05
Bread	19.5		Bread	28.6351		Bread	10		Bread	1.05
Bread	19.5		Bread	28.646		Bread	10		Bread	1.05
Bread	19.5		Bread	28.6525		Bread	10		Bread	1.051
Bread	19.5		Bread	28.6773		Bread	10		Bread	1.051
Bread	19.5033		Bread	28.7		Bread	10		Bread	1.054
Bread	19.5069		Bread	28.7		Bread	10		Bread	1.059
Bread	19.51		Bread	28.7		Bread	10		Bread	1.06
Bread	19.5172		Bread	28.7		Bread	10		Bread	1.06
Bread	19.551		Bread	28.7		Bread	10		Bread	1.06
Bread	19.5552		Bread	28.7		Bread	10		Bread	1.06
Bread	19.56		Bread	28.7		Bread	10		Bread	1.066
Bread	19.57		Bread	28.7094		Bread	10		Bread	1.068
Bread	19.5735		Bread	28.71		Bread	10		Bread	1.07
Bread	19.58		Bread	28.74		Bread	10		Bread	1.071
Bread	19.6		Bread	28.77		Bread	10		Bread	1.071
Bread	19.6		Bread	28.771		Bread	10		Bread	1.073
Bread	19.6		Bread	28.7735		Bread	10		Bread	1.073
Bread	19.6202		Bread	28.7763		Bread	10		Bread	1.076
Bread	19.6261		Bread	28.7858		Bread	10		Bread	1.077
Bread	19.63		Bread	28.8		Bread	10		Bread	1.078
Bread	19.6403		Bread	28.8		Bread	10		Bread	1.078
Bread	19.641		Bread	28.8		Bread	10		Bread	1.078
Bread	19.65		Bread	28.8		Bread	10		Bread	1.079
Bread	19.6622		Bread	28.8		Bread	10		Bread	1.08
Bread	19.6792		Bread	28.8		Bread	10		Bread	1.081
Bread	19.7		Bread	28.8141		Bread	10		Bread	1.088
Bread	19.7		Bread	28.84		Bread	10		Bread	1.088
Bread	19.7		Bread	28.84		Bread	10		Bread	1.09
Bread	19.7137		Bread	28.8445		Bread	10		Bread	1.091
Bread	19.72		Bread	28.8523		Bread	10		Bread	1.095
Bread	19.7244		Bread	28.86		Bread	10		Bread	1.096
Bread	19.73		Bread	28.8683		Bread	10		Bread	1.097
Bread	19.73		Bread	28.8835		Bread	10		Bread	1.098
Bread	19.79		Bread	28.9		Bread	10		Bread	1.098
Bread	19.79		Bread	28.9		Bread	10		Bread	1.1
Bread	19.7905		Bread	28.9		Bread	10		Bread	1.1
Bread	19.8		Bread	28.9		Bread	10		Bread	1.1
Bread	19.8		Bread	28.9211		Bread	10		Bread	1.1
Bread	19.8		Bread	28.9318		Bread	10		Bread	1.103
Bread	19.8		Bread	28.9483		Bread	10		Bread	1.104
Bread	19.8183		Bread	28.949		Bread	10		Bread	1.104
Bread	19.8227		Bread	28.96		Bread	10		Bread	1.106
Bread	19.8362		Bread	29		Bread	10		Bread	1.108
Bread	19.85		Bread	29		Bread	10		Bread	1.108
Bread	19.8703		Bread	29		Bread	10.02		Bread	1.11
Bread	19.8783		Bread	29		Bread	10.02		Bread	1.11
Bread	19.89		Bread	29		Bread	10.04		Bread	1.11
Bread	19.89		Bread	29		Bread	10.04		Bread	1.112
Bread	19.9		Bread	29		Bread	10.05		Bread	1.113
Bread	19.9		Bread	29		Bread	10.06		Bread	1.117
Bread	19.9		Bread	29		Bread	10.06		Bread	1.12
Bread	19.9		Bread	29		Bread	10.06		Bread	1.12
Bread	19.9056		Bread	29		Bread	10.06		Bread	1.121
Bread	19.9165		Bread	29		Bread	10.08		Bread	1.13
Bread	19.9724		Bread	29		Bread	10.08		Bread	1.13
Bread	19.99		Bread	29		Bread	10.08		Bread	1.131
Bread	20		Bread	29		Bread	10.08		Bread	1.132
Bread	20		Bread	29		Bread	10.08		Bread	1.135
Bread	20		Bread	29		Bread	10.1		Bread	1.138
Bread	20		Bread	29.03		Bread	10.1		Bread	1.14
Bread	20		Bread	29.062		Bread	10.1		Bread	1.145
Bread	20		Bread	29.074		Bread	10.1		Bread	1.15
Bread	20		Bread	29.0968		Bread	10.1		Bread	1.16
Bread	20		Bread	29.1		Bread	10.1		Bread	1.16
Bread	20		Bread	29.1		Bread	10.1		Bread	1.17
Bread	20		Bread	29.1		Bread	10.1		Bread	1.177
Bread	20		Bread	29.1		Bread	10.1		Bread	1.191
Bread	20		Bread	29.1		Bread	10.1		Bread	1.2
Bread	20		Bread	29.1		Bread	10.1		Bread	1.2
Bread	20		Bread	29.1105		Bread	10.1		Bread	1.2
Bread	20		Bread	29.1298		Bread	10.1		Bread	1.2
Bread	20		Bread	29.162		Bread	10.1		Bread	1.201
Bread	20		Bread	29.1722		Bread	10.1		Bread	1.201
Bread	20		Bread	29.1774		Bread	10.1		Bread	1.21
Bread	20		Bread	29.1775		Bread	10.1		Bread	1.22
Bread	20		Bread	29.2		Bread	10.1		Bread	1.22
Bread	20.0001		Bread	29.2		Bread	10.1		Bread	1.25
Bread	20.01		Bread	29.2125		Bread	10.1		Bread	1.25
Bread	20.01		Bread	29.24		Bread	10.1		Bread	1.25
Bread	20.0164		Bread	29.2475		Bread	10.1		Bread	1.26
Bread	20.02		Bread	29.25		Bread	10.1		Bread	1.27
Bread	20.03		Bread	29.25		Bread	10.1		Bread	1.28
Bread	20.0521		Bread	29.25		Bread	10.1		Bread	1.293
Bread	20.1		Bread	29.2742		Bread	10.1		Bread	1.3
Bread	20.1		Bread	29.2755		Bread	10.1		Bread	1.3
Bread	20.1		Bread	29.2875		Bread	10.1		Bread	1.3
Bread	20.1		Bread	29.3		Bread	10.1		Bread	1.304
Bread	20.1		Bread	29.3		Bread	10.1		Bread	1.306
Bread	20.1		Bread	29.3		Bread	10.1		Bread	1.313
Bread	20.1		Bread	29.3		Bread	10.1		Bread	1.32
Bread	20.1125		Bread	29.3		Bread	10.1		Bread	1.32
Bread	20.1319		Bread	29.3		Bread	10.1		Bread	1.32
Bread	20.19		Bread	29.3		Bread	10.1		Bread	1.346
Bread	20.2		Bread	29.3		Bread	10.1		Bread	1.35
Bread	20.2		Bread	29.3		Bread	10.1		Bread	1.352
Bread	20.2		Bread	29.3		Bread	10.1		Bread	1.36
Bread	20.2		Bread	29.3209		Bread	10.1		Bread	1.37
Bread	20.2		Bread	29.336		Bread	10.1		Bread	1.38
Bread	20.2		Bread	29.34		Bread	10.1		Bread	1.392
Bread	20.2		Bread	29.359		Bread	10.1		Bread	1.4
Bread	20.2		Bread	29.38		Bread	10.1		Bread	1.41
Bread	20.21		Bread	29.3825		Bread	10.1		Bread	1.42
Bread	20.222		Bread	29.3906		Bread	10.1		Bread	1.421
Bread	20.2296		Bread	29.4		Bread	10.1		Bread	1.44
Bread	20.27		Bread	29.4		Bread	10.11		Bread	1.441
Bread	20.3		Bread	29.4		Bread	10.11		Bread	1.453
Bread	20.3		Bread	29.4		Bread	10.11		Bread	1.465
Bread	20.3		Bread	29.4		Bread	10.11		Bread	1.469
Bread	20.3		Bread	29.4009		Bread	10.12		Bread	1.471
Bread	20.3		Bread	29.4145		Bread	10.12		Bread	1.488
Bread	20.32		Bread	29.4343		Bread	10.12		Bread	1.518
Bread	20.36		Bread	29.4534		Bread	10.12		Bread	1.532
Bread	20.371		Bread	29.46		Bread	10.12		Bread	1.534
Bread	20.3909		Bread	29.463		Bread	10.13		Bread	1.54
Bread	20.4		Bread	29.4994		Bread	10.13		Bread	1.544
Bread	20.4017		Bread	29.5		Bread	10.13		Bread	1.56
Bread	20.44		Bread	29.5		Bread	10.13		Bread	1.561
Bread	20.4567		Bread	29.5		Bread	10.13		Bread	1.564
Bread	20.5		Bread	29.5		Bread	10.14		Bread	1.567
Bread	20.5		Bread	29.5		Bread	10.14		Bread	1.584
Bread	20.5		Bread	29.505		Bread	10.14		Bread	1.599
Bread	20.5		Bread	29.5169		Bread	10.15		Bread	1.604
Bread	20.5		Bread	29.5235		Bread	10.15		Bread	1.604
Bread	20.5		Bread	29.53		Bread	10.15		Bread	1.623
Bread	20.5002		Bread	29.538		Bread	10.15		Bread	1.624
Bread	20.501		Bread	29.55		Bread	10.15		Bread	1.631
Bread	20.5066		Bread	29.5791		Bread	10.16		Bread	1.638
Bread	20.5082		Bread	29.5901		Bread	10.16		Bread	1.642
Bread	20.5108		Bread	29.5935		Bread	10.16		Bread	1.643
Bread	20.5189		Bread	29.6		Bread	10.16		Bread	1.643
Bread	20.5246		Bread	29.6		Bread	10.17		Bread	1.654
Bread	20.53		Bread	29.6		Bread	10.18		Bread	1.683
Bread	20.57		Bread	29.6		Bread	10.19		Bread	1.713
Bread	20.57		Bread	29.6		Bread	10.2		Bread	1.72
Bread	20.5768		Bread	29.6		Bread	10.2		Bread	1.743
Bread	20.579		Bread	29.6		Bread	10.2		Bread	1.759
Bread	20.5849		Bread	29.6		Bread	10.2		Bread	1.775
Bread	20.6		Bread	29.6		Bread	10.2		Bread	1.783
Bread	20.6		Bread	29.6		Bread	10.2		Bread	1.786
Bread	20.6		Bread	29.6		Bread	10.2		Bread	1.809
Bread	20.6		Bread	29.605		Bread	10.2		Bread	1.81
Bread	20.6		Bread	29.6184		Bread	10.2		Bread	1.811
Bread	20.6		Bread	29.65		Bread	10.2		Bread	1.815
Bread	20.6107		Bread	29.6745		Bread	10.2		Bread	1.815
Bread	20.629		Bread	29.69		Bread	10.2		Bread	1.817
Bread	20.63		Bread	29.7		Bread	10.2		Bread	1.824
Bread	20.64		Bread	29.7		Bread	10.2		Bread	1.827
Bread	20.65		Bread	29.7		Bread	10.2		Bread	1.841
Bread	20.67		Bread	29.7		Bread	10.2		Bread	1.865
Bread	20.7		Bread	29.7		Bread	10.2		Bread	1.89
Bread	20.7		Bread	29.72		Bread	10.2		Bread	1.891
Bread	20.7		Bread	29.7225		Bread	10.2		Bread	1.903
Bread	20.7		Bread	29.74		Bread	10.2		Bread	1.904
Bread	20.7		Bread	29.747		Bread	10.2		Bread	1.91
Bread	20.7		Bread	29.7683		Bread	10.2		Bread	1.918
Bread	20.7		Bread	29.8		Bread	10.2		Bread	1.919
Bread	20.7		Bread	29.8		Bread	10.2		Bread	1.926
Bread	20.7018		Bread	29.8		Bread	10.2		Bread	1.926
Bread	20.7035		Bread	29.8		Bread	10.2		Bread	1.93
Bread	20.7135		Bread	29.8		Bread	10.2		Bread	1.945
Bread	20.716		Bread	29.8		Bread	10.2		Bread	1.96
Bread	20.7196		Bread	29.8		Bread	10.2		Bread	1.96
Bread	20.722		Bread	29.8158		Bread	10.2		Bread	1.962
Bread	20.7288		Bread	29.8292		Bread	10.2		Bread	1.964
Bread	20.75		Bread	29.833		Bread	10.2		Bread	1.99
Bread	20.76		Bread	29.8335		Bread	10.2		Bread	1.994
Bread	20.76		Bread	29.8498		Bread	10.2		Bread	2.02
Bread	20.78		Bread	29.86		Bread	10.2		Bread	2.022
Bread	20.8		Bread	29.863		Bread	10.2		Bread	2.038
Bread	20.8		Bread	29.8635		Bread	10.2		Bread	2.04
Bread	20.8		Bread	29.867		Bread	10.2		Bread	2.04
Bread	20.8		Bread	29.867		Bread	10.2		Bread	2.064
Bread	20.8		Bread	29.8831		Bread	10.2		Bread	2.066
Bread	20.8		Bread	29.889		Bread	10.2		Bread	2.068
Bread	20.816		Bread	29.89		Bread	10.2		Bread	2.068
Bread	20.8316		Bread	29.9		Bread	10.2		Bread	2.074
Bread	20.8324		Bread	29.9		Bread	10.2		Bread	2.076
Bread	20.84		Bread	29.9		Bread	10.2		Bread	2.081
Bread	20.84		Bread	29.9		Bread	10.2		Bread	2.085
Bread	20.8544		Bread	29.9		Bread	10.2		Bread	2.108
Bread	20.86		Bread	29.9		Bread	10.2		Bread	2.11
Bread	20.8637		Bread	29.9		Bread	10.2		Bread	2.115
Bread	20.89		Bread	29.9		Bread	10.2		Bread	2.115
Bread	20.9		Bread	29.9		Bread	10.2		Bread	2.12
Bread	20.9		Bread	29.9279		Bread	10.2		Bread	2.124
Bread	20.9		Bread	29.94		Bread	10.2		Bread	2.14
Bread	20.9		Bread	29.96		Bread	10.2		Bread	2.143
Bread	20.9212		Bread	29.9664		Bread	10.2		Bread	2.15
Bread	20.9232		Bread	29.9698		Bread	10.2		Bread	2.163
Bread	20.9378		Bread	29.9803		Bread	10.2		Bread	2.163
Bread	20.9393		Bread	29.9818		Bread	10.2		Bread	2.176
Bread	20.945		Bread	29.9851		Bread	10.22		Bread	2.176
Bread	20.945		Bread	29.9916		Bread	10.23		Bread	2.19
Bread	20.9502		Bread	30		Bread	10.24		Bread	2.195
Bread	20.9521		Bread	30		Bread	10.25		Bread	2.2
Bread	20.966		Bread	30		Bread	10.25		Bread	2.201
Bread	20.9719		Bread	30		Bread	10.25		Bread	2.21
Bread	20.99		Bread	30		Bread	10.25		Bread	2.21
Bread	20.9917		Bread	30		Bread	10.25		Bread	2.212
Bread	21		Bread	30		Bread	10.26		Bread	2.223
Bread	21		Bread	30		Bread	10.26		Bread	2.23
Bread	21		Bread	30		Bread	10.27		Bread	2.24
Bread	21		Bread	30		Bread	10.27		Bread	2.24
Bread	21		Bread	30		Bread	10.28		Bread	2.242
Bread	21		Bread	30		Bread	10.28		Bread	2.249
Bread	21		Bread	30		Bread	10.28		Bread	2.258
Bread	21		Bread	30		Bread	10.29		Bread	2.271
Bread	21		Bread	30		Bread	10.29		Bread	2.3
Bread	21		Bread	30		Bread	10.3		Bread	2.3
Bread	21		Bread	30		Bread	10.3		Bread	2.303
Bread	21		Bread	30		Bread	10.3		Bread	2.307
Bread	21		Bread	30		Bread	10.3		Bread	2.327
Bread	21		Bread	30		Bread	10.3		Bread	2.368
Bread	21.0037		Bread	30		Bread	10.3		Bread	2.38
Bread	21.0044		Bread	30		Bread	10.3		Bread	2.398
Bread	21.0068		Bread	30		Bread	10.3		Bread	2.41
Bread	21.022		Bread	30		Bread	10.3		Bread	2.41
Bread	21.0234		Bread	30		Bread	10.3		Bread	2.413
Bread	21.0237		Bread	30		Bread	10.3		Bread	2.44
Bread	21.03		Bread	30		Bread	10.3		Bread	2.46
Bread	21.03		Bread	30.0017		Bread	10.3		Bread	2.48
Bread	21.03		Bread	30.04		Bread	10.3		Bread	2.493
Bread	21.0483		Bread	30.05		Bread	10.3		Bread	2.499
Bread	21.0545		Bread	30.0555		Bread	10.3		Bread	2.52
Bread	21.0704		Bread	30.0696		Bread	10.3		Bread	2.55
Bread	21.0815		Bread	30.07		Bread	10.3		Bread	2.62
Bread	21.0977		Bread	30.0712		Bread	10.3		Bread	2.63
Bread	21.1		Bread	30.08		Bread	10.3		Bread	2.63
Bread	21.1		Bread	30.0805		Bread	10.3		Bread	2.64
Bread	21.1		Bread	30.089		Bread	10.3		Bread	2.65
Bread	21.1		Bread	30.0932		Bread	10.3		Bread	2.74
Bread	21.1		Bread	30.1		Bread	10.3		Bread	2.83
Bread	21.11		Bread	30.1		Bread	10.3		Bread	2.93
Bread	21.125		Bread	30.1		Bread	10.3		Bread	2.95
Bread	21.1533		Bread	30.1		Bread	10.3		Bread	2.96
Bread	21.1662		Bread	30.1		Bread	10.3		Bread	2.99
Bread	21.17		Bread	30.1		Bread	10.3		Bread	3.13
Bread	21.17		Bread	30.1		Bread	10.3		Durum	0.252
Bread	21.1772		Bread	30.1		Bread	10.3		Durum	0.267
Bread	21.2		Bread	30.1517		Bread	10.3		Durum	0.27
Bread	21.2		Bread	30.1565		Bread	10.3		Durum	0.48
Bread	21.2		Bread	30.1595		Bread	10.3		Durum	0.49
Bread	21.2		Bread	30.17		Bread	10.3		Durum	0.49
Bread	21.2		Bread	30.174		Bread	10.3		Durum	0.5
Bread	21.2		Bread	30.1745		Bread	10.3		Durum	0.51
Bread	21.2066		Bread	30.1862		Bread	10.3		Durum	0.51
Bread	21.2085		Bread	30.2		Bread	10.3		Durum	0.52
Bread	21.23		Bread	30.2		Bread	10.3		Durum	0.53
Bread	21.23		Bread	30.2		Bread	10.3		Durum	0.54
Bread	21.2341		Bread	30.2		Bread	10.3		Durum	0.54
Bread	21.2361		Bread	30.2		Bread	10.3		Durum	0.55
Bread	21.28		Bread	30.2		Bread	10.3		Durum	0.55
Bread	21.2984		Bread	30.2		Bread	10.3		Durum	0.56
Bread	21.3		Bread	30.2		Bread	10.3		Durum	0.56
Bread	21.3		Bread	30.2		Bread	10.3		Durum	0.57
Bread	21.3		Bread	30.2		Bread	10.3		Durum	0.57
Bread	21.3		Bread	30.2		Bread	10.3		Durum	0.57
Bread	21.3		Bread	30.2217		Bread	10.3		Durum	0.58
Bread	21.3		Bread	30.2586		Bread	10.3		Durum	0.58
Bread	21.3		Bread	30.27		Bread	10.3		Durum	0.59
Bread	21.3		Bread	30.2723		Bread	10.3		Durum	0.59
Bread	21.3045		Bread	30.3		Bread	10.3		Durum	0.59
Bread	21.3102		Bread	30.3		Bread	10.3		Durum	0.59
Bread	21.33		Bread	30.3		Bread	10.3		Durum	0.6
Bread	21.3322		Bread	30.3		Bread	10.3		Durum	0.6
Bread	21.3333		Bread	30.3		Bread	10.3		Durum	0.6
Bread	21.34		Bread	30.3		Bread	10.31		Durum	0.6
Bread	21.3575		Bread	30.3		Bread	10.31		Durum	0.6
Bread	21.3589		Bread	30.3215		Bread	10.31		Durum	0.61
Bread	21.4		Bread	30.33		Bread	10.31		Durum	0.62
Bread	21.4		Bread	30.3534		Bread	10.31		Durum	0.62
Bread	21.4		Bread	30.3838		Bread	10.34		Durum	0.62
Bread	21.417		Bread	30.4		Bread	10.34		Durum	0.62
Bread	21.42		Bread	30.4		Bread	10.34		Durum	0.63
Bread	21.42		Bread	30.4		Bread	10.34		Durum	0.63
Bread	21.4381		Bread	30.4		Bread	10.34		Durum	0.63
Bread	21.4525		Bread	30.4		Bread	10.35		Durum	0.64
Bread	21.46		Bread	30.4		Bread	10.35		Durum	0.64
Bread	21.4971		Bread	30.4		Bread	10.35		Durum	0.65
Bread	21.5		Bread	30.4		Bread	10.35		Durum	0.65
Bread	21.5		Bread	30.4		Bread	10.35		Durum	0.66
Bread	21.5		Bread	30.406		Bread	10.37		Durum	0.66
Bread	21.5		Bread	30.4156		Bread	10.37		Durum	0.66
Bread	21.5		Bread	30.43		Bread	10.37		Durum	0.66
Bread	21.5		Bread	30.4351		Bread	10.37		Durum	0.67
Bread	21.53		Bread	30.4361		Bread	10.38		Durum	0.67
Bread	21.5302		Bread	30.4428		Bread	10.38		Durum	0.67
Bread	21.578		Bread	30.4452		Bread	10.38		Durum	0.68
Bread	21.58		Bread	30.45		Bread	10.38		Durum	0.68
Bread	21.6		Bread	30.4819		Bread	10.39		Durum	0.68
Bread	21.6		Bread	30.49		Bread	10.4		Durum	0.68
Bread	21.6		Bread	30.5		Bread	10.4		Durum	0.69
Bread	21.6109		Bread	30.5		Bread	10.4		Durum	0.69
Bread	21.6288		Bread	30.5		Bread	10.4		Durum	0.69
Bread	21.63		Bread	30.5		Bread	10.4		Durum	0.7
Bread	21.7		Bread	30.5		Bread	10.4		Durum	0.7
Bread	21.7		Bread	30.5		Bread	10.4		Durum	0.71
Bread	21.7		Bread	30.5		Bread	10.4		Durum	0.71
Bread	21.7		Bread	30.5		Bread	10.4		Durum	0.71
Bread	21.71		Bread	30.5		Bread	10.4		Durum	0.71
Bread	21.71		Bread	30.5		Bread	10.4		Durum	0.73
Bread	21.7116		Bread	30.5		Bread	10.4		Durum	0.73
Bread	21.77		Bread	30.5		Bread	10.4		Durum	0.73
Bread	21.777		Bread	30.5		Bread	10.4		Durum	0.73
Bread	21.78		Bread	30.5224		Bread	10.4		Durum	0.74
Bread	21.787		Bread	30.5412		Bread	10.4		Durum	0.74
Bread	21.79		Bread	30.5431		Bread	10.4		Durum	0.74
Bread	21.8		Bread	30.5514		Bread	10.4		Durum	0.74
Bread	21.8		Bread	30.5685		Bread	10.4		Durum	0.75
Bread	21.8		Bread	30.5826		Bread	10.4		Durum	0.75
Bread	21.8		Bread	30.59		Bread	10.4		Durum	0.75
Bread	21.8		Bread	30.591		Bread	10.4		Durum	0.75
Bread	21.8		Bread	30.6		Bread	10.4		Durum	0.75
Bread	21.8		Bread	30.6		Bread	10.4		Durum	0.76
Bread	21.8066		Bread	30.6		Bread	10.4		Durum	0.76
Bread	21.82		Bread	30.6		Bread	10.4		Durum	0.76
Bread	21.85		Bread	30.6		Bread	10.4		Durum	0.77
Bread	21.8506		Bread	30.6		Bread	10.4		Durum	0.77
Bread	21.8627		Bread	30.6		Bread	10.4		Durum	0.78
Bread	21.872		Bread	30.6		Bread	10.4		Durum	0.79
Bread	21.9		Bread	30.6		Bread	10.4		Durum	0.79
Bread	21.9		Bread	30.6		Bread	10.4		Durum	0.79
Bread	21.9		Bread	30.6		Bread	10.4		Durum	0.8
Bread	21.9		Bread	30.6		Bread	10.4		Durum	0.82
Bread	21.9		Bread	30.6081		Bread	10.4		Durum	0.83
Bread	21.902		Bread	30.63		Bread	10.4		Durum	0.83
Bread	21.93		Bread	30.6666		Bread	10.4		Durum	0.83
Bread	21.93		Bread	30.6724		Bread	10.4		Durum	0.84
Bread	21.9486		Bread	30.6831		Bread	10.4		Durum	0.84
Bread	21.9677		Bread	30.6865		Bread	10.4		Durum	0.84
Bread	21.969		Bread	30.6975		Bread	10.4		Durum	0.86
Bread	21.9805		Bread	30.7		Bread	10.4		Durum	0.88
Bread	21.99		Bread	30.7		Bread	10.4		Durum	0.88
Bread	22		Bread	30.7		Bread	10.4		Durum	0.88
Bread	22		Bread	30.7		Bread	10.4		Durum	0.92
Bread	22		Bread	30.7		Bread	10.4		Durum	0.94
Bread	22		Bread	30.7		Bread	10.4		Durum	0.95
Bread	22		Bread	30.7063		Bread	10.4		Durum	0.97
Bread	22		Bread	30.71		Bread	10.4		Durum	0.98
Bread	22		Bread	30.74		Bread	10.4		Durum	0.98
Bread	22		Bread	30.75		Bread	10.4		Durum	0.98
Bread	22		Bread	30.7673		Bread	10.4		Durum	0.98
Bread	22		Bread	30.7985		Bread	10.4		Durum	0.99
Bread	22		Bread	30.8		Bread	10.4		Durum	0.99
Bread	22		Bread	30.8		Bread	10.4		Durum	1.03
Bread	22		Bread	30.8		Bread	10.41		Durum	1.04
Bread	22.0061		Bread	30.8		Bread	10.41		Durum	1.04
Bread	22.0114		Bread	30.8		Bread	10.41		Durum	1.08
Bread	22.0166		Bread	30.8		Bread	10.42		Durum	1.08
Bread	22.0327		Bread	30.8		Bread	10.42		Durum	1.09
Bread	22.0344		Bread	30.8		Bread	10.43		Durum	1.1
Bread	22.0386		Bread	30.8		Bread	10.44		Durum	1.11
Bread	22.0495		Bread	30.8		Bread	10.45		Durum	1.14
Bread	22.05		Bread	30.8		Bread	10.45		Durum	1.15
Bread	22.0797		Bread	30.8		Bread	10.45		Durum	1.15
Bread	22.08		Bread	30.815		Bread	10.45		Durum	1.16
Bread	22.0808		Bread	30.8323		Bread	10.46		Durum	1.16
Bread	22.0823		Bread	30.85		Bread	10.46		Durum	1.22
Bread	22.0885		Bread	30.861		Bread	10.46		Durum	1.29
Bread	22.09		Bread	30.9		Bread	10.46		Durum	1.32
Bread	22.09		Bread	30.9		Bread	10.47		Durum	1.4
Bread	22.1		Bread	30.9		Bread	10.47		Durum	1.4
Bread	22.1		Bread	30.9		Bread	10.47		Durum	1.4
Bread	22.1108		Bread	30.9		Bread	10.47		Durum	1.43
Bread	22.1316		Bread	30.9		Bread	10.47		Durum	1.463
Bread	22.15		Bread	30.9		Bread	10.47		Durum	1.49
Bread	22.1569		Bread	30.9		Bread	10.48		Durum	1.52
Bread	22.16		Bread	30.9		Bread	10.48		Durum	1.526
Bread	22.163		Bread	30.9		Bread	10.48		Durum	1.53
Bread	22.1725		Bread	30.9		Bread	10.49		Durum	1.547
Bread	22.1894		Bread	30.9009		Bread	10.49		Durum	1.565
Bread	22.2		Bread	30.9111		Bread	10.5		Durum	1.571
Bread	22.2		Bread	30.972		Bread	10.5		Durum	1.599
Bread	22.2		Bread	30.9741		Bread	10.5		Durum	1.606
Bread	22.2		Bread	30.98		Bread	10.5		Durum	1.608
Bread	22.2		Bread	30.9885		Bread	10.5		Durum	1.611
Bread	22.2215		Bread	30.9965		Bread	10.5		Durum	1.62
Bread	22.2267		Bread	31		Bread	10.5		Durum	1.637
Bread	22.2439		Bread	31		Bread	10.5		Durum	1.64
Bread	22.25		Bread	31		Bread	10.5		Durum	1.64
Bread	22.27		Bread	31		Bread	10.5		Durum	1.661
Bread	22.2895		Bread	31		Bread	10.5		Durum	1.678
Bread	22.2982		Bread	31		Bread	10.5		Durum	2.02
Bread	22.3		Bread	31		Bread	10.5		Durum	2.23
Bread	22.3		Bread	31		Bread	10.5		Durum	2.36
Bread	22.3		Bread	31		Bread	10.5		Durum	2.627
Bread	22.3		Bread	31		Bread	10.5		Durum	2.716
Bread	22.3		Bread	31		Bread	10.5		Spelt	0.799
Bread	22.3		Bread	31		Bread	10.5		Spelt	0.809
Bread	22.31		Bread	31		Bread	10.5		Spelt	0.811
Bread	22.331		Bread	31		Bread	10.5		Spelt	0.833
Bread	22.3494		Bread	31		Bread	10.5		Spelt	0.871
Bread	22.35		Bread	31		Bread	10.5		Spelt	0.894
Bread	22.36		Bread	31		Bread	10.5		Spelt	0.896
Bread	22.3616		Bread	31.01		Bread	10.5		Spelt	0.897
Bread	22.3799		Bread	31.0125		Bread	10.5		Spelt	0.898
Bread	22.3954		Bread	31.0139		Bread	10.5		Spelt	0.906
Bread	22.3994		Bread	31.02		Bread	10.5		Spelt	0.909
Bread	22.4		Bread	31.0587		Bread	10.5		Spelt	0.917
Bread	22.4		Bread	31.1		Bread	10.5		Spelt	0.917
Bread	22.4		Bread	31.1		Bread	10.5		Spelt	0.92
Bread	22.4		Bread	31.1		Bread	10.5		Spelt	0.92
Bread	22.41		Bread	31.1		Bread	10.5		Spelt	0.92
Bread	22.41		Bread	31.1		Bread	10.5		Spelt	0.927
Bread	22.4415		Bread	31.1		Bread	10.5		Spelt	0.932
Bread	22.46		Bread	31.1		Bread	10.5		Spelt	0.943
Bread	22.46		Bread	31.1		Bread	10.5		Spelt	0.945
Bread	22.461		Bread	31.1		Bread	10.5		Spelt	0.945
Bread	22.47		Bread	31.1825		Bread	10.5		Spelt	0.948
Bread	22.478		Bread	31.2		Bread	10.5		Spelt	0.953
Bread	22.4931		Bread	31.2		Bread	10.5		Spelt	0.953
Bread	22.5		Bread	31.2		Bread	10.5		Spelt	0.955
Bread	22.5		Bread	31.2		Bread	10.5		Spelt	0.96
Bread	22.5		Bread	31.2		Bread	10.5		Spelt	0.961
Bread	22.5		Bread	31.2		Bread	10.5		Spelt	0.962
Bread	22.5		Bread	31.2		Bread	10.5		Spelt	0.963
Bread	22.5		Bread	31.2		Bread	10.5		Spelt	0.968
Bread	22.5		Bread	31.2		Bread	10.5		Spelt	0.968
Bread	22.5		Bread	31.2268		Bread	10.5		Spelt	0.974
Bread	22.5		Bread	31.2379		Bread	10.5		Spelt	0.977
Bread	22.5		Bread	31.2435		Bread	10.5		Spelt	0.977
Bread	22.5		Bread	31.2752		Bread	10.5		Spelt	0.977
Bread	22.5		Bread	31.2975		Bread	10.5		Spelt	0.98
Bread	22.5098		Bread	31.299		Bread	10.5		Spelt	0.982
Bread	22.51		Bread	31.3		Bread	10.5		Spelt	0.985
Bread	22.526		Bread	31.3		Bread	10.51		Spelt	0.986
Bread	22.53		Bread	31.3		Bread	10.51		Spelt	0.987
Bread	22.549		Bread	31.3		Bread	10.51		Spelt	0.989
Bread	22.552		Bread	31.3		Bread	10.52		Spelt	0.994
Bread	22.57		Bread	31.3		Bread	10.52		Spelt	0.995
Bread	22.6		Bread	31.3		Bread	10.52		Spelt	0.997
Bread	22.6		Bread	31.3		Bread	10.52		Spelt	1.003
Bread	22.6		Bread	31.3		Bread	10.52		Spelt	1.004
Bread	22.6		Bread	31.3		Bread	10.53		Spelt	1.005
Bread	22.6		Bread	31.3		Bread	10.53		Spelt	1.006
Bread	22.6		Bread	31.3095		Bread	10.54		Spelt	1.007
Bread	22.6		Bread	31.341		Bread	10.54		Spelt	1.007
Bread	22.6		Bread	31.3741		Bread	10.54		Spelt	1.008
Bread	22.6		Bread	31.4		Bread	10.55		Spelt	1.008
Bread	22.6		Bread	31.4		Bread	10.55		Spelt	1.01
Bread	22.6		Bread	31.4		Bread	10.56		Spelt	1.01
Bread	22.6159		Bread	31.4		Bread	10.56		Spelt	1.01
Bread	22.6162		Bread	31.4		Bread	10.56		Spelt	1.012
Bread	22.62		Bread	31.4		Bread	10.56		Spelt	1.015
Bread	22.622		Bread	31.4		Bread	10.57		Spelt	1.015
Bread	22.63		Bread	31.4		Bread	10.58		Spelt	1.015
Bread	22.6762		Bread	31.4		Bread	10.58		Spelt	1.017
Bread	22.6986		Bread	31.4		Bread	10.58		Spelt	1.017
Bread	22.7		Bread	31.4		Bread	10.59		Spelt	1.017
Bread	22.7		Bread	31.4		Bread	10.6		Spelt	1.018
Bread	22.7		Bread	31.4		Bread	10.6		Spelt	1.019
Bread	22.7		Bread	31.4		Bread	10.6		Spelt	1.019
Bread	22.7		Bread	31.4		Bread	10.6		Spelt	1.023
Bread	22.7		Bread	31.4057		Bread	10.6		Spelt	1.023
Bread	22.7		Bread	31.4081		Bread	10.6		Spelt	1.028
Bread	22.72		Bread	31.4253		Bread	10.6		Spelt	1.029
Bread	22.72		Bread	31.4495		Bread	10.6		Spelt	1.03
Bread	22.7283		Bread	31.48		Bread	10.6		Spelt	1.032
Bread	22.73		Bread	31.4864		Bread	10.6		Spelt	1.032
Bread	22.75		Bread	31.5		Bread	10.6		Spelt	1.033
Bread	22.7609		Bread	31.5		Bread	10.6		Spelt	1.034
Bread	22.7649		Bread	31.5		Bread	10.6		Spelt	1.036
Bread	22.78		Bread	31.5		Bread	10.6		Spelt	1.037
Bread	22.7807		Bread	31.5		Bread	10.6		Spelt	1.041
Bread	22.8		Bread	31.5		Bread	10.6		Spelt	1.041
Bread	22.8		Bread	31.5		Bread	10.6		Spelt	1.042
Bread	22.8		Bread	31.5		Bread	10.6		Spelt	1.047
Bread	22.8116		Bread	31.51		Bread	10.6		Spelt	1.047
Bread	22.8399		Bread	31.52		Bread	10.6		Spelt	1.049
Bread	22.8479		Bread	31.549		Bread	10.6		Spelt	1.05
Bread	22.85		Bread	31.5808		Bread	10.6		Spelt	1.05
Bread	22.8501		Bread	31.5917		Bread	10.6		Spelt	1.051
Bread	22.87		Bread	31.6		Bread	10.6		Spelt	1.051
Bread	22.885		Bread	31.6		Bread	10.6		Spelt	1.052
Bread	22.892		Bread	31.6		Bread	10.6		Spelt	1.052
Bread	22.9		Bread	31.6		Bread	10.6		Spelt	1.052
Bread	22.9		Bread	31.6		Bread	10.6		Spelt	1.054
Bread	22.9		Bread	31.6		Bread	10.6		Spelt	1.054
Bread	22.9		Bread	31.6		Bread	10.6		Spelt	1.054
Bread	22.9		Bread	31.6		Bread	10.6		Spelt	1.055
Bread	22.9		Bread	31.6		Bread	10.6		Spelt	1.056
Bread	22.91		Bread	31.6		Bread	10.6		Spelt	1.057
Bread	22.927		Bread	31.6088		Bread	10.6		Spelt	1.057
Bread	22.941		Bread	31.63		Bread	10.6		Spelt	1.058
Bread	22.9512		Bread	31.6546		Bread	10.6		Spelt	1.058
Bread	22.9684		Bread	31.7		Bread	10.6		Spelt	1.061
Bread	22.9731		Bread	31.7		Bread	10.6		Spelt	1.062
Bread	22.9873		Bread	31.7		Bread	10.6		Spelt	1.063
Bread	22.99		Bread	31.7		Bread	10.6		Spelt	1.063
Bread	23		Bread	31.7		Bread	10.6		Spelt	1.064
Bread	23		Bread	31.7		Bread	10.6		Spelt	1.065
Bread	23		Bread	31.7095		Bread	10.6		Spelt	1.066
Bread	23		Bread	31.7126		Bread	10.6		Spelt	1.068
Bread	23		Bread	31.7218		Bread	10.6		Spelt	1.068
Bread	23		Bread	31.73		Bread	10.6		Spelt	1.068
Bread	23		Bread	31.74		Bread	10.6		Spelt	1.07
Bread	23		Bread	31.746		Bread	10.6		Spelt	1.07
Bread	23		Bread	31.7465		Bread	10.6		Spelt	1.071
Bread	23		Bread	31.76		Bread	10.6		Spelt	1.071
Bread	23		Bread	31.76		Bread	10.6		Spelt	1.073
Bread	23		Bread	31.77		Bread	10.6		Spelt	1.074
Bread	23		Bread	31.7765		Bread	10.6		Spelt	1.075
Bread	23		Bread	31.7925		Bread	10.6		Spelt	1.076
Bread	23		Bread	31.8		Bread	10.6		Spelt	1.078
Bread	23		Bread	31.8		Bread	10.6		Spelt	1.079
Bread	23		Bread	31.8		Bread	10.6		Spelt	1.08
Bread	23		Bread	31.8		Bread	10.6		Spelt	1.083
Bread	23		Bread	31.8		Bread	10.6		Spelt	1.083
Bread	23.0288		Bread	31.8		Bread	10.6		Spelt	1.083
Bread	23.05		Bread	31.8		Bread	10.6		Spelt	1.084
Bread	23.0602		Bread	31.8		Bread	10.6		Spelt	1.084
Bread	23.0667		Bread	31.8		Bread	10.6		Spelt	1.085
Bread	23.0688		Bread	31.8		Bread	10.6		Spelt	1.085
Bread	23.09		Bread	31.8397		Bread	10.6		Spelt	1.086
Bread	23.097		Bread	31.9		Bread	10.6		Spelt	1.088
Bread	23.098		Bread	31.9		Bread	10.6		Spelt	1.089
Bread	23.1		Bread	31.9		Bread	10.6		Spelt	1.089
Bread	23.1		Bread	31.9		Bread	10.6		Spelt	1.09
Bread	23.1033		Bread	31.9		Bread	10.6		Spelt	1.092
Bread	23.1048		Bread	31.9005		Bread	10.6		Spelt	1.094
Bread	23.11		Bread	31.9035		Bread	10.6		Spelt	1.095
Bread	23.1112		Bread	31.92		Bread	10.6		Spelt	1.095
Bread	23.1174		Bread	31.924		Bread	10.61		Spelt	1.096
Bread	23.1337		Bread	31.9256		Bread	10.61		Spelt	1.096
Bread	23.1397		Bread	31.94		Bread	10.62		Spelt	1.1
Bread	23.1476		Bread	31.9758		Bread	10.62		Spelt	1.1
Bread	23.1544		Bread	31.9827		Bread	10.62		Spelt	1.101
Bread	23.1549		Bread	32		Bread	10.62		Spelt	1.103
Bread	23.1612		Bread	32		Bread	10.63		Spelt	1.104
Bread	23.1625		Bread	32		Bread	10.63		Spelt	1.105
Bread	23.1745		Bread	32		Bread	10.64		Spelt	1.105
Bread	23.1784		Bread	32		Bread	10.65		Spelt	1.107
Bread	23.1786		Bread	32		Bread	10.65		Spelt	1.108
Bread	23.19		Bread	32		Bread	10.65		Spelt	1.109
Bread	23.1929		Bread	32		Bread	10.65		Spelt	1.11
Bread	23.2		Bread	32		Bread	10.66		Spelt	1.11
Bread	23.2		Bread	32		Bread	10.66		Spelt	1.11
Bread	23.2		Bread	32		Bread	10.66		Spelt	1.111
Bread	23.2		Bread	32		Bread	10.67		Spelt	1.111
Bread	23.2		Bread	32		Bread	10.67		Spelt	1.111
Bread	23.2		Bread	32		Bread	10.68		Spelt	1.112
Bread	23.2		Bread	32		Bread	10.68		Spelt	1.113
Bread	23.22		Bread	32		Bread	10.68		Spelt	1.113
Bread	23.23		Bread	32		Bread	10.69		Spelt	1.114
Bread	23.25		Bread	32		Bread	10.69		Spelt	1.114
Bread	23.2659		Bread	32		Bread	10.69		Spelt	1.116
Bread	23.2721		Bread	32		Bread	10.69		Spelt	1.119
Bread	23.2779		Bread	32		Bread	10.69		Spelt	1.119
Bread	23.2848		Bread	32		Bread	10.7		Spelt	1.12
Bread	23.286		Bread	32		Bread	10.7		Spelt	1.121
Bread	23.2876		Bread	32		Bread	10.7		Spelt	1.122
Bread	23.2902		Bread	32		Bread	10.7		Spelt	1.123
Bread	23.2912		Bread	32		Bread	10.7		Spelt	1.125
Bread	23.2915		Bread	32		Bread	10.7		Spelt	1.127
Bread	23.3		Bread	32		Bread	10.7		Spelt	1.127
Bread	23.3024		Bread	32		Bread	10.7		Spelt	1.127
Bread	23.3151		Bread	32		Bread	10.7		Spelt	1.127
Bread	23.3233		Bread	32		Bread	10.7		Spelt	1.128
Bread	23.3237		Bread	32		Bread	10.7		Spelt	1.129
Bread	23.3499		Bread	32		Bread	10.7		Spelt	1.13
Bread	23.35		Bread	32		Bread	10.7		Spelt	1.13
Bread	23.3599		Bread	32		Bread	10.7		Spelt	1.131
Bread	23.3607		Bread	32.02		Bread	10.7		Spelt	1.131
Bread	23.37		Bread	32.04		Bread	10.7		Spelt	1.133
Bread	23.3819		Bread	32.04		Bread	10.7		Spelt	1.133
Bread	23.3822		Bread	32.0804		Bread	10.7		Spelt	1.134
Bread	23.4		Bread	32.1		Bread	10.7		Spelt	1.134
Bread	23.4		Bread	32.1		Bread	10.7		Spelt	1.135
Bread	23.4		Bread	32.1		Bread	10.7		Spelt	1.135
Bread	23.4		Bread	32.1		Bread	10.7		Spelt	1.136
Bread	23.4		Bread	32.1		Bread	10.7		Spelt	1.136
Bread	23.401		Bread	32.1		Bread	10.7		Spelt	1.137
Bread	23.4061		Bread	32.1		Bread	10.7		Spelt	1.138
Bread	23.4122		Bread	32.1		Bread	10.7		Spelt	1.139
Bread	23.413		Bread	32.1		Bread	10.7		Spelt	1.139
Bread	23.42		Bread	32.1		Bread	10.7		Spelt	1.139
Bread	23.4311		Bread	32.1		Bread	10.7		Spelt	1.14
Bread	23.4421		Bread	32.1		Bread	10.7		Spelt	1.141
Bread	23.4546		Bread	32.1483		Bread	10.7		Spelt	1.144
Bread	23.5		Bread	32.1505		Bread	10.7		Spelt	1.144
Bread	23.5		Bread	32.188		Bread	10.7		Spelt	1.144
Bread	23.5		Bread	32.2		Bread	10.7		Spelt	1.146
Bread	23.5		Bread	32.2		Bread	10.7		Spelt	1.146
Bread	23.5		Bread	32.2		Bread	10.7		Spelt	1.146
Bread	23.5		Bread	32.2		Bread	10.7		Spelt	1.148
Bread	23.5		Bread	32.2		Bread	10.7		Spelt	1.149
Bread	23.5		Bread	32.2		Bread	10.7		Spelt	1.15
Bread	23.52		Bread	32.2		Bread	10.7		Spelt	1.153
Bread	23.525		Bread	32.2		Bread	10.7		Spelt	1.153
Bread	23.5441		Bread	32.2		Bread	10.7		Spelt	1.154
Bread	23.55		Bread	32.2		Bread	10.7		Spelt	1.155
Bread	23.5517		Bread	32.2		Bread	10.7		Spelt	1.155
Bread	23.5601		Bread	32.227		Bread	10.7		Spelt	1.156
Bread	23.5738		Bread	32.2418		Bread	10.7		Spelt	1.158
Bread	23.5941		Bread	32.25		Bread	10.7		Spelt	1.158
Bread	23.5987		Bread	32.2639		Bread	10.7		Spelt	1.158
Bread	23.6		Bread	32.2695		Bread	10.7		Spelt	1.159
Bread	23.6		Bread	32.27		Bread	10.7		Spelt	1.16
Bread	23.6		Bread	32.3		Bread	10.7		Spelt	1.16
Bread	23.6		Bread	32.3		Bread	10.7		Spelt	1.16
Bread	23.6		Bread	32.3		Bread	10.7		Spelt	1.16
Bread	23.6002		Bread	32.3		Bread	10.7		Spelt	1.16
Bread	23.6095		Bread	32.3		Bread	10.7		Spelt	1.16
Bread	23.6199		Bread	32.3		Bread	10.7		Spelt	1.162
Bread	23.6358		Bread	32.3		Bread	10.7		Spelt	1.162
Bread	23.6379		Bread	32.3		Bread	10.7		Spelt	1.163
Bread	23.6381		Bread	32.3		Bread	10.7		Spelt	1.164
Bread	23.65		Bread	32.3		Bread	10.7		Spelt	1.164
Bread	23.65		Bread	32.3		Bread	10.7		Spelt	1.164
Bread	23.66		Bread	32.3		Bread	10.7		Spelt	1.164
Bread	23.6799		Bread	32.3		Bread	10.7		Spelt	1.165
Bread	23.6801		Bread	32.3		Bread	10.7		Spelt	1.166
Bread	23.6882		Bread	32.3		Bread	10.7		Spelt	1.166
Bread	23.6952		Bread	32.3		Bread	10.71		Spelt	1.166
Bread	23.6998		Bread	32.3		Bread	10.71		Spelt	1.167
Bread	23.7		Bread	32.3		Bread	10.72		Spelt	1.169
Bread	23.7		Bread	32.3		Bread	10.72		Spelt	1.171
Bread	23.7		Bread	32.3		Bread	10.72		Spelt	1.171
Bread	23.7		Bread	32.3032		Bread	10.73		Spelt	1.173
Bread	23.7		Bread	32.3044		Bread	10.73		Spelt	1.174
Bread	23.7009		Bread	32.36		Bread	10.74		Spelt	1.174
Bread	23.7019		Bread	32.36		Bread	10.74		Spelt	1.175
Bread	23.7085		Bread	32.37		Bread	10.74		Spelt	1.176
Bread	23.71		Bread	32.378		Bread	10.74		Spelt	1.176
Bread	23.73		Bread	32.39		Bread	10.74		Spelt	1.177
Bread	23.7334		Bread	32.4		Bread	10.75		Spelt	1.177
Bread	23.7784		Bread	32.4		Bread	10.75		Spelt	1.177
Bread	23.78		Bread	32.4		Bread	10.75		Spelt	1.178
Bread	23.79		Bread	32.4		Bread	10.76		Spelt	1.178
Bread	23.8		Bread	32.4		Bread	10.76		Spelt	1.178
Bread	23.8		Bread	32.4		Bread	10.76		Spelt	1.178
Bread	23.8		Bread	32.4		Bread	10.76		Spelt	1.179
Bread	23.8		Bread	32.4		Bread	10.76		Spelt	1.18
Bread	23.8		Bread	32.409		Bread	10.77		Spelt	1.181
Bread	23.83		Bread	32.437		Bread	10.77		Spelt	1.181
Bread	23.8453		Bread	32.4419		Bread	10.77		Spelt	1.181
Bread	23.86		Bread	32.45		Bread	10.78		Spelt	1.181
Bread	23.8753		Bread	32.4665		Bread	10.78		Spelt	1.181
Bread	23.8788		Bread	32.4733		Bread	10.78		Spelt	1.184
Bread	23.9		Bread	32.4736		Bread	10.78		Spelt	1.187
Bread	23.9		Bread	32.5		Bread	10.78		Spelt	1.189
Bread	23.9		Bread	32.5		Bread	10.78		Spelt	1.189
Bread	23.9		Bread	32.5		Bread	10.79		Spelt	1.19
Bread	23.9		Bread	32.5		Bread	10.79		Spelt	1.191
Bread	23.9639		Bread	32.5		Bread	10.79		Spelt	1.191
Bread	23.9705		Bread	32.5		Bread	10.8		Spelt	1.191
Bread	23.9785		Bread	32.5		Bread	10.8		Spelt	1.191
Bread	24		Bread	32.5		Bread	10.8		Spelt	1.192
Bread	24		Bread	32.5		Bread	10.8		Spelt	1.192
Bread	24		Bread	32.5		Bread	10.8		Spelt	1.192
Bread	24		Bread	32.5		Bread	10.8		Spelt	1.194
Bread	24		Bread	32.5		Bread	10.8		Spelt	1.197
Bread	24		Bread	32.5129		Bread	10.8		Spelt	1.198
Bread	24		Bread	32.523		Bread	10.8		Spelt	1.198
Bread	24		Bread	32.526		Bread	10.8		Spelt	1.198
Bread	24		Bread	32.5342		Bread	10.8		Spelt	1.198
Bread	24		Bread	32.5352		Bread	10.8		Spelt	1.199
Bread	24		Bread	32.5403		Bread	10.8		Spelt	1.199
Bread	24		Bread	32.6		Bread	10.8		Spelt	1.199
Bread	24		Bread	32.6		Bread	10.8		Spelt	1.2
Bread	24		Bread	32.6		Bread	10.8		Spelt	1.201
Bread	24.0039		Bread	32.6		Bread	10.8		Spelt	1.201
Bread	24.0237		Bread	32.6		Bread	10.8		Spelt	1.202
Bread	24.0275		Bread	32.6		Bread	10.8		Spelt	1.203
Bread	24.0281		Bread	32.6		Bread	10.8		Spelt	1.204
Bread	24.03		Bread	32.6		Bread	10.8		Spelt	1.205
Bread	24.0385		Bread	32.6		Bread	10.8		Spelt	1.207
Bread	24.0741		Bread	32.6		Bread	10.8		Spelt	1.207
Bread	24.076		Bread	32.6315		Bread	10.8		Spelt	1.208
Bread	24.08		Bread	32.6382		Bread	10.8		Spelt	1.21
Bread	24.0966		Bread	32.64		Bread	10.8		Spelt	1.21
Bread	24.1		Bread	32.66		Bread	10.8		Spelt	1.211
Bread	24.1		Bread	32.67		Bread	10.8		Spelt	1.211
Bread	24.1		Bread	32.6711		Bread	10.8		Spelt	1.213
Bread	24.1216		Bread	32.6712		Bread	10.8		Spelt	1.215
Bread	24.13		Bread	32.6885		Bread	10.8		Spelt	1.215
Bread	24.13		Bread	32.6914		Bread	10.8		Spelt	1.216
Bread	24.1369		Bread	32.6951		Bread	10.8		Spelt	1.218
Bread	24.149		Bread	32.7		Bread	10.8		Spelt	1.218
Bread	24.17		Bread	32.7		Bread	10.8		Spelt	1.223
Bread	24.2		Bread	32.7		Bread	10.8		Spelt	1.223
Bread	24.2		Bread	32.7		Bread	10.8		Spelt	1.223
Bread	24.2		Bread	32.7		Bread	10.8		Spelt	1.224
Bread	24.2		Bread	32.7		Bread	10.8		Spelt	1.227
Bread	24.23		Bread	32.7		Bread	10.8		Spelt	1.228
Bread	24.2326		Bread	32.7		Bread	10.8		Spelt	1.228
Bread	24.2364		Bread	32.7		Bread	10.8		Spelt	1.23
Bread	24.2427		Bread	32.7		Bread	10.8		Spelt	1.232
Bread	24.2518		Bread	32.7		Bread	10.8		Spelt	1.232
Bread	24.2521		Bread	32.7		Bread	10.8		Spelt	1.233
Bread	24.2624		Bread	32.7		Bread	10.8		Spelt	1.236
Bread	24.2763		Bread	32.7		Bread	10.8		Spelt	1.236
Bread	24.3		Bread	32.72		Bread	10.8		Spelt	1.237
Bread	24.3		Bread	32.7241		Bread	10.8		Spelt	1.238
Bread	24.3		Bread	32.7346		Bread	10.8		Spelt	1.239
Bread	24.3008		Bread	32.7483		Bread	10.8		Spelt	1.239
Bread	24.3047		Bread	32.7624		Bread	10.8		Spelt	1.241
Bread	24.31		Bread	32.77		Bread	10.8		Spelt	1.242
Bread	24.3197		Bread	32.7772		Bread	10.8		Spelt	1.242
Bread	24.33		Bread	32.7955		Bread	10.8		Spelt	1.243
Bread	24.33		Bread	32.8		Bread	10.8		Spelt	1.243
Bread	24.3359		Bread	32.8		Bread	10.8		Spelt	1.244
Bread	24.3405		Bread	32.8		Bread	10.8		Spelt	1.245
Bread	24.38		Bread	32.8		Bread	10.8		Spelt	1.245
Bread	24.38		Bread	32.8		Bread	10.8		Spelt	1.248
Bread	24.3875		Bread	32.8		Bread	10.8		Spelt	1.249
Bread	24.3889		Bread	32.8		Bread	10.8		Spelt	1.249
Bread	24.3914		Bread	32.8		Bread	10.8		Spelt	1.25
Bread	24.4		Bread	32.8		Bread	10.8		Spelt	1.252
Bread	24.4		Bread	32.8		Bread	10.8		Spelt	1.255
Bread	24.4		Bread	32.8		Bread	10.8		Spelt	1.259
Bread	24.4		Bread	32.8		Bread	10.8		Spelt	1.259
Bread	24.4		Bread	32.8236		Bread	10.8		Spelt	1.26
Bread	24.4		Bread	32.8503		Bread	10.8		Spelt	1.262
Bread	24.4		Bread	32.8631		Bread	10.8		Spelt	1.264
Bread	24.4		Bread	32.87		Bread	10.8		Spelt	1.269
Bread	24.4		Bread	32.87		Bread	10.8		Spelt	1.27
Bread	24.4		Bread	32.8965		Bread	10.8		Spelt	1.271
Bread	24.41		Bread	32.8985		Bread	10.8		Spelt	1.279
Bread	24.4121		Bread	32.9		Bread	10.8		Spelt	1.285
Bread	24.423		Bread	32.9		Bread	10.8		Spelt	1.286
Bread	24.4282		Bread	32.9		Bread	10.81		Spelt	1.288
Bread	24.43		Bread	32.9		Bread	10.81		Spelt	1.289
Bread	24.43		Bread	32.9		Bread	10.82		Spelt	1.294
Bread	24.4432		Bread	32.9		Bread	10.82		Spelt	1.297
Bread	24.4611		Bread	32.9		Bread	10.82		Spelt	1.303
Bread	24.4633		Bread	32.9		Bread	10.82		Spelt	1.304
Bread	24.4659		Bread	32.9		Bread	10.82		Spelt	1.304
Bread	24.4783		Bread	32.9		Bread	10.82		Spelt	1.307
Bread	24.5		Bread	32.9		Bread	10.82		Spelt	1.309
Bread	24.5		Bread	32.9		Bread	10.83		Spelt	1.311
Bread	24.5		Bread	32.9		Bread	10.84		Spelt	1.315
Bread	24.5		Bread	32.9		Bread	10.84		Spelt	1.315
Bread	24.5		Bread	32.9		Bread	10.84		Spelt	1.326
Bread	24.5		Bread	32.92		Bread	10.84		Spelt	1.328
Bread	24.5		Bread	32.9337		Bread	10.85		Spelt	1.328
Bread	24.5281		Bread	32.9485		Bread	10.85		Spelt	1.331
Bread	24.5287		Bread	32.97		Bread	10.85		Spelt	1.336
Bread	24.55		Bread	32.993		Bread	10.85		Spelt	1.344
Bread	24.5531		Bread	33		Bread	10.86		Spelt	1.357
Bread	24.5553		Bread	33		Bread	10.86		Spelt	1.384
Bread	24.57		Bread	33		Bread	10.86		Spelt	1.394
Bread	24.57		Bread	33		Bread	10.86		Spelt	1.405
Bread	24.5715		Bread	33		Bread	10.86		Spelt	1.508
Bread	24.5752		Bread	33		Bread	10.87		Spelt	1.55
Bread	24.5825		Bread	33		Bread	10.87		Spelt	1.585
Bread	24.6		Bread	33		Bread	10.87
Bread	24.6		Bread	33		Bread	10.88
Bread	24.6		Bread	33		Bread	10.88
Bread	24.6		Bread	33		Bread	10.88
Bread	24.6		Bread	33		Bread	10.88
Bread	24.6		Bread	33		Bread	10.89
Bread	24.6		Bread	33		Bread	10.89
Bread	24.6		Bread	33		Bread	10.89
Bread	24.6224		Bread	33		Bread	10.89
Bread	24.63		Bread	33		Bread	10.89
Bread	24.641		Bread	33		Bread	10.89
Bread	24.65		Bread	33		Bread	10.89
Bread	24.6567		Bread	33		Bread	10.9
Bread	24.67		Bread	33		Bread	10.9
Bread	24.6865		Bread	33		Bread	10.9
Bread	24.698		Bread	33		Bread	10.9
Bread	24.7		Bread	33		Bread	10.9
Bread	24.7		Bread	33		Bread	10.9
Bread	24.7342		Bread	33.0073		Bread	10.9
Bread	24.7395		Bread	33.0236		Bread	10.9
Bread	24.7861		Bread	33.0285		Bread	10.9
Bread	24.79		Bread	33.0422		Bread	10.9
Bread	24.79		Bread	33.045		Bread	10.9
Bread	24.8		Bread	33.05		Bread	10.9
Bread	24.8		Bread	33.0511		Bread	10.9
Bread	24.8		Bread	33.08		Bread	10.9
Bread	24.8		Bread	33.082		Bread	10.9
Bread	24.8		Bread	33.1		Bread	10.9
Bread	24.8		Bread	33.1		Bread	10.9
Bread	24.8		Bread	33.1		Bread	10.9
Bread	24.8		Bread	33.1		Bread	10.9
Bread	24.8		Bread	33.1		Bread	10.9
Bread	24.8336		Bread	33.1		Bread	10.9
Bread	24.8595		Bread	33.1		Bread	10.9
Bread	24.8689		Bread	33.1		Bread	10.9
Bread	24.87		Bread	33.1		Bread	10.9
Bread	24.887		Bread	33.1		Bread	10.9
Bread	24.8878		Bread	33.1		Bread	10.9
Bread	24.9		Bread	33.1016		Bread	10.9
Bread	24.9		Bread	33.14		Bread	10.9
Bread	24.9		Bread	33.15		Bread	10.9
Bread	24.9		Bread	33.1552		Bread	10.9
Bread	24.9		Bread	33.1695		Bread	10.9
Bread	24.9		Bread	33.2		Bread	10.9
Bread	24.9		Bread	33.2		Bread	10.9
Bread	24.9016		Bread	33.2		Bread	10.9
Bread	24.91		Bread	33.2		Bread	10.9
Bread	24.94		Bread	33.2		Bread	10.9
Bread	24.947		Bread	33.2		Bread	10.9
Bread	24.95		Bread	33.2		Bread	10.9
Bread	24.9543		Bread	33.2		Bread	10.9
Bread	24.9563		Bread	33.2		Bread	10.9
Bread	24.9608		Bread	33.2		Bread	10.9
Bread	24.9828		Bread	33.2		Bread	10.9
Bread	25		Bread	33.2		Bread	10.9
Bread	25		Bread	33.2		Bread	10.9
Bread	25		Bread	33.2451		Bread	10.9
Bread	25		Bread	33.2575		Bread	10.9
Bread	25		Bread	33.28		Bread	10.9
Bread	25		Bread	33.3		Bread	10.9
Bread	25		Bread	33.3		Bread	10.9
Bread	25		Bread	33.3		Bread	10.9
Bread	25		Bread	33.3		Bread	10.9
Bread	25		Bread	33.3		Bread	10.9
Bread	25		Bread	33.3		Bread	10.9
Bread	25		Bread	33.3		Bread	10.9
Bread	25		Bread	33.3		Bread	10.9
Bread	25		Bread	33.3		Bread	10.9
Bread	25		Bread	33.3		Bread	10.9
Bread	25		Bread	33.3		Bread	10.9
Bread	25		Bread	33.3		Bread	10.9
Bread	25		Bread	33.3		Bread	10.9
Bread	25		Bread	33.3		Bread	10.9
Bread	25		Bread	33.3		Bread	10.9
Bread	25		Bread	33.3		Bread	10.9
Bread	25.012		Bread	33.3		Bread	10.9
Bread	25.0252		Bread	33.3		Bread	10.9
Bread	25.0312		Bread	33.3		Bread	10.9
Bread	25.04		Bread	33.3		Bread	10.9
Bread	25.053		Bread	33.3		Bread	10.9
Bread	25.0661		Bread	33.3		Bread	10.9
Bread	25.0702		Bread	33.3		Bread	10.9
Bread	25.0758		Bread	33.3		Bread	10.9
Bread	25.076		Bread	33.3		Bread	10.9
Bread	25.0954		Bread	33.3058		Bread	10.9
Bread	25.1		Bread	33.3065		Bread	10.9
Bread	25.1		Bread	33.3405		Bread	10.9
Bread	25.1		Bread	33.383		Bread	10.9
Bread	25.1		Bread	33.39		Bread	10.9
Bread	25.1		Bread	33.4		Bread	10.9
Bread	25.1		Bread	33.4		Bread	10.9
Bread	25.1066		Bread	33.4		Bread	10.9
Bread	25.13		Bread	33.4		Bread	10.9
Bread	25.1347		Bread	33.4		Bread	10.9
Bread	25.15		Bread	33.4		Bread	10.91
Bread	25.159		Bread	33.4		Bread	10.91
Bread	25.16		Bread	33.4		Bread	10.91
Bread	25.1623		Bread	33.4		Bread	10.91
Bread	25.165		Bread	33.4		Bread	10.91
Bread	25.18		Bread	33.4		Bread	10.91
Bread	25.2		Bread	33.4		Bread	10.92
Bread	25.2		Bread	33.4305		Bread	10.92
Bread	25.2		Bread	33.44		Bread	10.92
Bread	25.2		Bread	33.4997		Bread	10.92
Bread	25.2		Bread	33.5		Bread	10.93
Bread	25.2		Bread	33.5		Bread	10.93
Bread	25.2		Bread	33.5		Bread	10.93
Bread	25.2		Bread	33.5		Bread	10.93
Bread	25.2		Bread	33.5		Bread	10.93
Bread	25.22		Bread	33.5		Bread	10.94
Bread	25.22		Bread	33.5		Bread	10.94
Bread	25.2206		Bread	33.5		Bread	10.94
Bread	25.2332		Bread	33.5		Bread	10.94
Bread	25.2372		Bread	33.5		Bread	10.94
Bread	25.2477		Bread	33.5		Bread	10.94
Bread	25.2545		Bread	33.5		Bread	10.94
Bread	25.27		Bread	33.5		Bread	10.95
Bread	25.2739		Bread	33.5		Bread	10.95
Bread	25.2741		Bread	33.5		Bread	10.95
Bread	25.28		Bread	33.5		Bread	10.95
Bread	25.3		Bread	33.504		Bread	10.95
Bread	25.3		Bread	33.52		Bread	10.95
Bread	25.3		Bread	33.525		Bread	10.95
Bread	25.3		Bread	33.53		Bread	10.96
Bread	25.3		Bread	33.5335		Bread	10.96
Bread	25.3025		Bread	33.5496		Bread	10.96
Bread	25.303		Bread	33.56		Bread	10.96
Bread	25.3111		Bread	33.5722		Bread	10.96
Bread	25.3228		Bread	33.59		Bread	10.96
Bread	25.3304		Bread	33.6		Bread	10.96
Bread	25.3445		Bread	33.6		Bread	10.96
Bread	25.36		Bread	33.6		Bread	10.97
Bread	25.3666		Bread	33.6		Bread	10.97
Bread	25.3675		Bread	33.6		Bread	10.98
Bread	25.3865		Bread	33.6		Bread	10.98
Bread	25.389		Bread	33.6		Bread	10.98
Bread	25.39		Bread	33.6		Bread	10.98
Bread	25.4		Bread	33.6		Bread	10.98
Bread	25.4		Bread	33.6		Bread	10.98
Bread	25.4		Bread	33.6		Bread	10.98
Bread	25.4		Bread	33.6		Bread	10.99
Bread	25.4		Bread	33.6		Bread	10.99
Bread	25.4		Bread	33.6		Bread	11
Bread	25.4		Bread	33.6		Bread	11
Bread	25.4		Bread	33.6		Bread	11
Bread	25.4		Bread	33.6		Bread	11
Bread	25.4		Bread	33.6069		Bread	11
Bread	25.4102		Bread	33.61		Bread	11
Bread	25.4225		Bread	33.6132		Bread	11
Bread	25.44		Bread	33.6275		Bread	11
Bread	25.45		Bread	33.6275		Bread	11
Bread	25.4607		Bread	33.6324		Bread	11
Bread	25.4745		Bread	33.65		Bread	11
Bread	25.4849		Bread	33.6537		Bread	11
Bread	25.485		Bread	33.677		Bread	11
Bread	25.49		Bread	33.68		Bread	11
Bread	25.491		Bread	33.7		Bread	11
Bread	25.4929		Bread	33.7		Bread	11
Bread	25.5		Bread	33.7		Bread	11
Bread	25.5		Bread	33.7		Bread	11
Bread	25.5		Bread	33.7		Bread	11
Bread	25.5		Bread	33.7		Bread	11
Bread	25.5		Bread	33.7		Bread	11
Bread	25.5		Bread	33.7		Bread	11
Bread	25.5		Bread	33.7		Bread	11
Bread	25.5		Bread	33.7		Bread	11
Bread	25.5		Bread	33.7		Bread	11
Bread	25.5		Bread	33.7		Bread	11
Bread	25.5		Bread	33.7		Bread	11
Bread	25.509		Bread	33.7		Bread	11
Bread	25.51		Bread	33.7		Bread	11
Bread	25.5125		Bread	33.7		Bread	11
Bread	25.5194		Bread	33.7		Bread	11
Bread	25.5271		Bread	33.7399		Bread	11
Bread	25.5296		Bread	33.77		Bread	11
Bread	25.53		Bread	33.79		Bread	11
Bread	25.5505		Bread	33.79		Bread	11
Bread	25.5601		Bread	33.7911		Bread	11
Bread	25.5617		Bread	33.8		Bread	11
Bread	25.58		Bread	33.8		Bread	11
Bread	25.5945		Bread	33.8		Bread	11
Bread	25.6		Bread	33.8		Bread	11
Bread	25.6		Bread	33.8		Bread	11
Bread	25.6		Bread	33.8		Bread	11
Bread	25.6		Bread	33.8		Bread	11
Bread	25.6		Bread	33.8		Bread	11
Bread	25.6		Bread	33.8		Bread	11
Bread	25.6		Bread	33.8		Bread	11
Bread	25.6		Bread	33.8		Bread	11
Bread	25.6		Bread	33.8		Bread	11
Bread	25.6		Bread	33.8		Bread	11
Bread	25.6		Bread	33.8		Bread	11
Bread	25.6025		Bread	33.8		Bread	11
Bread	25.6053		Bread	33.8		Bread	11
Bread	25.617		Bread	33.8		Bread	11
Bread	25.6253		Bread	33.8		Bread	11
Bread	25.6274		Bread	33.803		Bread	11
Bread	25.633		Bread	33.8133		Bread	11
Bread	25.6345		Bread	33.8227		Bread	11
Bread	25.65		Bread	33.851		Bread	11
Bread	25.6931		Bread	33.86		Bread	11
Bread	25.7		Bread	33.8745		Bread	11
Bread	25.7		Bread	33.88		Bread	11
Bread	25.7		Bread	33.8955		Bread	11
Bread	25.7		Bread	33.9		Bread	11
Bread	25.7		Bread	33.9		Bread	11
Bread	25.7		Bread	33.9		Bread	11
Bread	25.7		Bread	33.9		Bread	11
Bread	25.7043		Bread	33.9		Bread	11
Bread	25.74		Bread	33.9		Bread	11
Bread	25.75		Bread	33.9		Bread	11
Bread	25.77		Bread	33.9		Bread	11
Bread	25.78		Bread	33.9		Bread	11
Bread	25.784		Bread	33.9		Bread	11
Bread	25.79		Bread	33.9		Bread	11
Bread	25.7925		Bread	33.9079		Bread	11
Bread	25.8		Bread	33.9334		Bread	11
Bread	25.8		Bread	33.9502		Bread	11
Bread	25.8		Bread	33.955		Bread	11
Bread	25.8		Bread	33.9969		Bread	11
Bread	25.8		Bread	34		Bread	11
Bread	25.8		Bread	34		Bread	11
Bread	25.8		Bread	34		Bread	11
Bread	25.8		Bread	34		Bread	11.01
Bread	25.8		Bread	34		Bread	11.01
Bread	25.8		Bread	34		Bread	11.01
Bread	25.8		Bread	34		Bread	11.01
Bread	25.8		Bread	34		Bread	11.01
Bread	25.8045		Bread	34		Bread	11.01
Bread	25.8154		Bread	34		Bread	11.01
Bread	25.8596		Bread	34		Bread	11.01
Bread	25.8608		Bread	34		Bread	11.02
Bread	25.862		Bread	34		Bread	11.02
Bread	25.87		Bread	34		Bread	11.02
Bread	25.8721		Bread	34		Bread	11.03
Bread	25.88		Bread	34		Bread	11.03
Bread	25.9		Bread	34		Bread	11.04
Bread	25.9		Bread	34		Bread	11.04
Bread	25.9		Bread	34		Bread	11.04
Bread	25.9		Bread	34		Bread	11.04
Bread	25.9		Bread	34		Bread	11.04
Bread	25.9028		Bread	34		Bread	11.04
Bread	25.9141		Bread	34		Bread	11.04
Bread	25.915		Bread	34		Bread	11.05
Bread	25.92		Bread	34		Bread	11.05
Bread	25.9255		Bread	34		Bread	11.05
Bread	25.9312		Bread	34.089		Bread	11.05
Bread	25.9424		Bread	34.1		Bread	11.05
Bread	25.9682		Bread	34.1		Bread	11.05
Bread	25.9731		Bread	34.1		Bread	11.05
Bread	25.995		Bread	34.1		Bread	11.05
Bread	25.9962		Bread	34.1		Bread	11.05
Bread	26		Bread	34.1		Bread	11.06
Bread	26		Bread	34.1		Bread	11.06
Bread	26		Bread	34.1		Bread	11.06
Bread	26		Bread	34.1		Bread	11.06
Bread	26		Bread	34.1		Bread	11.06
Bread	26		Bread	34.1		Bread	11.06
Bread	26		Bread	34.1		Bread	11.07
Bread	26		Bread	34.1063		Bread	11.07
Bread	26		Bread	34.11		Bread	11.08
Bread	26		Bread	34.11		Bread	11.08
Bread	26		Bread	34.1408		Bread	11.08
Bread	26		Bread	34.1414		Bread	11.09
Bread	26		Bread	34.1482		Bread	11.09
Bread	26		Bread	34.15		Bread	11.09
Bread	26		Bread	34.1584		Bread	11.09
Bread	26		Bread	34.16		Bread	11.09
Bread	26		Bread	34.1667		Bread	11.09
Bread	26		Bread	34.17		Bread	11.09
Bread	26		Bread	34.18		Bread	11.09
Bread	26		Bread	34.2		Bread	11.09
Bread	26		Bread	34.2		Bread	11.09
Bread	26.01		Bread	34.2		Bread	11.1
Bread	26.01		Bread	34.2		Bread	11.1
Bread	26.0256		Bread	34.2		Bread	11.1
Bread	26.04		Bread	34.2		Bread	11.1
Bread	26.0516		Bread	34.2		Bread	11.1
Bread	26.0527		Bread	34.2		Bread	11.1
Bread	26.0681		Bread	34.2		Bread	11.1
Bread	26.08		Bread	34.2		Bread	11.1
Bread	26.08		Bread	34.2		Bread	11.1
Bread	26.0921		Bread	34.2		Bread	11.1
Bread	26.1		Bread	34.2		Bread	11.1
Bread	26.1		Bread	34.2		Bread	11.1
Bread	26.1		Bread	34.21		Bread	11.1
Bread	26.1		Bread	34.22		Bread	11.1
Bread	26.1		Bread	34.2205		Bread	11.1
Bread	26.1		Bread	34.23		Bread	11.1
Bread	26.11		Bread	34.23		Bread	11.1
Bread	26.12		Bread	34.267		Bread	11.1
Bread	26.12		Bread	34.274		Bread	11.1
Bread	26.14		Bread	34.2859		Bread	11.1
Bread	26.14		Bread	34.2924		Bread	11.1
Bread	26.1428		Bread	34.3		Bread	11.1
Bread	26.1551		Bread	34.3		Bread	11.1
Bread	26.1691		Bread	34.3		Bread	11.1
Bread	26.1994		Bread	34.3		Bread	11.1
Bread	26.2		Bread	34.3		Bread	11.1
Bread	26.2		Bread	34.3		Bread	11.1
Bread	26.2		Bread	34.3		Bread	11.1
Bread	26.2		Bread	34.3		Bread	11.1
Bread	26.2		Bread	34.3		Bread	11.1
Bread	26.2		Bread	34.3		Bread	11.1
Bread	26.2		Bread	34.3		Bread	11.1
Bread	26.2		Bread	34.3		Bread	11.1
Bread	26.2		Bread	34.3		Bread	11.1
Bread	26.2		Bread	34.3212		Bread	11.1
Bread	26.2		Bread	34.3225		Bread	11.1
Bread	26.2		Bread	34.35		Bread	11.1
Bread	26.2099		Bread	34.3646		Bread	11.1
Bread	26.211		Bread	34.38		Bread	11.1
Bread	26.229		Bread	34.3995		Bread	11.1
Bread	26.23		Bread	34.4		Bread	11.1
Bread	26.23		Bread	34.4		Bread	11.1
Bread	26.2342		Bread	34.4		Bread	11.1
Bread	26.2497		Bread	34.4		Bread	11.1
Bread	26.25		Bread	34.4		Bread	11.1
Bread	26.2508		Bread	34.4		Bread	11.1
Bread	26.254		Bread	34.4		Bread	11.1
Bread	26.27		Bread	34.4		Bread	11.1
Bread	26.2743		Bread	34.4		Bread	11.1
Bread	26.2766		Bread	34.4		Bread	11.1
Bread	26.3		Bread	34.4		Bread	11.1
Bread	26.3		Bread	34.4441		Bread	11.1
Bread	26.3		Bread	34.458		Bread	11.1
Bread	26.3		Bread	34.4585		Bread	11.1
Bread	26.3		Bread	34.4759		Bread	11.1
Bread	26.3		Bread	34.5		Bread	11.1
Bread	26.3		Bread	34.5		Bread	11.1
Bread	26.3		Bread	34.5		Bread	11.1
Bread	26.3		Bread	34.5		Bread	11.1
Bread	26.3		Bread	34.5		Bread	11.1
Bread	26.3		Bread	34.5		Bread	11.1
Bread	26.3075		Bread	34.5		Bread	11.1
Bread	26.3132		Bread	34.5		Bread	11.1
Bread	26.3232		Bread	34.5		Bread	11.1
Bread	26.3254		Bread	34.5		Bread	11.1
Bread	26.335		Bread	34.5		Bread	11.1
Bread	26.378		Bread	34.5		Bread	11.1
Bread	26.3795		Bread	34.5		Bread	11.1
Bread	26.38		Bread	34.5		Bread	11.1
Bread	26.4		Bread	34.5		Bread	11.1
Bread	26.4		Bread	34.5		Bread	11.1
Bread	26.4		Bread	34.5		Bread	11.1
Bread	26.4		Bread	34.5		Bread	11.1
Bread	26.4		Bread	34.5		Bread	11.1
Bread	26.4		Bread	34.5		Bread	11.1
Bread	26.4		Bread	34.5		Bread	11.1
Bread	26.42		Bread	34.5		Bread	11.1
Bread	26.43		Bread	34.5		Bread	11.11
Bread	26.4322		Bread	34.5		Bread	11.11
Bread	26.4366		Bread	34.5		Bread	11.11
Bread	26.441		Bread	34.5		Bread	11.11
Bread	26.4501		Bread	34.5		Bread	11.11
Bread	26.4599		Bread	34.5		Bread	11.12
Bread	26.5		Bread	34.5		Bread	11.12
Bread	26.5		Bread	34.5024		Bread	11.12
Bread	26.5		Bread	34.5109		Bread	11.13
Bread	26.5		Bread	34.5244		Bread	11.14
Bread	26.5		Bread	34.5326		Bread	11.14
Bread	26.5		Bread	34.533		Bread	11.15
Bread	26.5		Bread	34.5511		Bread	11.15
Bread	26.5		Bread	34.5531		Bread	11.15
Bread	26.5		Bread	34.5557		Bread	11.15
Bread	26.5		Bread	34.56		Bread	11.15
Bread	26.5056		Bread	34.57		Bread	11.15
Bread	26.5065		Bread	34.576		Bread	11.15
Bread	26.5127		Bread	34.58		Bread	11.16
Bread	26.5197		Bread	34.59		Bread	11.16
Bread	26.5295		Bread	34.6		Bread	11.16
Bread	26.5297		Bread	34.6		Bread	11.16
Bread	26.53		Bread	34.6		Bread	11.16
Bread	26.5304		Bread	34.6		Bread	11.16
Bread	26.54		Bread	34.6		Bread	11.16
Bread	26.5593		Bread	34.6		Bread	11.17
Bread	26.5613		Bread	34.6		Bread	11.17
Bread	26.5661		Bread	34.6		Bread	11.17
Bread	26.58		Bread	34.6		Bread	11.17
Bread	26.5986		Bread	34.6		Bread	11.17
Bread	26.6		Bread	34.6		Bread	11.17
Bread	26.6		Bread	34.6		Bread	11.18
Bread	26.6		Bread	34.6		Bread	11.18
Bread	26.6		Bread	34.6		Bread	11.18
Bread	26.6		Bread	34.6		Bread	11.19
Bread	26.6		Bread	34.6		Bread	11.19
Bread	26.6		Bread	34.6088		Bread	11.19
Bread	26.6		Bread	34.61		Bread	11.19
Bread	26.6		Bread	34.61		Bread	11.19
Bread	26.6		Bread	34.6304		Bread	11.19
Bread	26.6		Bread	34.6407		Bread	11.19
Bread	26.61		Bread	34.6616		Bread	11.19
Bread	26.6149		Bread	34.6785		Bread	11.2
Bread	26.6187		Bread	34.6907		Bread	11.2
Bread	26.622		Bread	34.7		Bread	11.2
Bread	26.6285		Bread	34.7		Bread	11.2
Bread	26.65		Bread	34.7		Bread	11.2
Bread	26.6503		Bread	34.7		Bread	11.2
Bread	26.6573		Bread	34.7		Bread	11.2
Bread	26.6594		Bread	34.7		Bread	11.2
Bread	26.66		Bread	34.7		Bread	11.2
Bread	26.6685		Bread	34.7		Bread	11.2
Bread	26.6723		Bread	34.7		Bread	11.2
Bread	26.6856		Bread	34.7		Bread	11.2
Bread	26.6978		Bread	34.7		Bread	11.2
Bread	26.7		Bread	34.7		Bread	11.2
Bread	26.7		Bread	34.7		Bread	11.2
Bread	26.7		Bread	34.7		Bread	11.2
Bread	26.7		Bread	34.7		Bread	11.2
Bread	26.7		Bread	34.7		Bread	11.2
Bread	26.7		Bread	34.704		Bread	11.2
Bread	26.7		Bread	34.704		Bread	11.2
Bread	26.7		Bread	34.7324		Bread	11.2
Bread	26.7		Bread	34.7334		Bread	11.2
Bread	26.7025		Bread	34.7411		Bread	11.2
Bread	26.71		Bread	34.7494		Bread	11.2
Bread	26.715		Bread	34.7554		Bread	11.2
Bread	26.72		Bread	34.76		Bread	11.2
Bread	26.7242		Bread	34.7739		Bread	11.2
Bread	26.7285		Bread	34.774		Bread	11.2
Bread	26.7328		Bread	34.8		Bread	11.2
Bread	26.7346		Bread	34.8		Bread	11.2
Bread	26.736		Bread	34.8		Bread	11.2
Bread	26.74		Bread	34.8		Bread	11.2
Bread	26.7782		Bread	34.8		Bread	11.2
Bread	26.7787		Bread	34.8		Bread	11.2
Bread	26.781		Bread	34.8		Bread	11.2
Bread	26.7937		Bread	34.8		Bread	11.2
Bread	26.7989		Bread	34.8		Bread	11.2
Bread	26.8		Bread	34.8		Bread	11.2
Bread	26.8		Bread	34.8		Bread	11.2
Bread	26.8		Bread	34.8097		Bread	11.2
Bread	26.8		Bread	34.81		Bread	11.2
Bread	26.8		Bread	34.81		Bread	11.2
Bread	26.8		Bread	34.81		Bread	11.2
Bread	26.8		Bread	34.83		Bread	11.2
Bread	26.8185		Bread	34.85		Bread	11.2
Bread	26.8236		Bread	34.85		Bread	11.2
Bread	26.83		Bread	34.8585		Bread	11.2
Bread	26.84		Bread	34.8665		Bread	11.2
Bread	26.85		Bread	34.87		Bread	11.2
Bread	26.864		Bread	34.88		Bread	11.2
Bread	26.8755		Bread	34.8968		Bread	11.2
Bread	26.896		Bread	34.9		Bread	11.2
Bread	26.9		Bread	34.9		Bread	11.2
Bread	26.9		Bread	34.9		Bread	11.2
Bread	26.9		Bread	34.9		Bread	11.2
Bread	26.9		Bread	34.9		Bread	11.2
Bread	26.9		Bread	34.9		Bread	11.2
Bread	26.9		Bread	34.9		Bread	11.2
Bread	26.9		Bread	34.9		Bread	11.2
Bread	26.9325		Bread	34.9		Bread	11.2
Bread	26.941		Bread	34.9		Bread	11.2
Bread	26.9508		Bread	34.9		Bread	11.2
Bread	26.9612		Bread	34.9		Bread	11.2
Bread	26.9643		Bread	34.9		Bread	11.2
Bread	26.9958		Bread	34.9		Bread	11.2
Bread	27		Bread	34.9		Bread	11.2
Bread	27		Bread	34.9		Bread	11.2
Bread	27		Bread	34.9		Bread	11.2
Bread	27		Bread	34.9		Bread	11.2
Bread	27		Bread	34.9		Bread	11.2
Bread	27		Bread	34.9074		Bread	11.2
Bread	27		Bread	34.9447		Bread	11.2
Bread	27		Bread	34.9707		Bread	11.2
Bread	27		Bread	34.9712		Bread	11.2
Bread	27		Bread	34.98		Bread	11.2
Bread	27		Bread	34.9824		Bread	11.2
Bread	27		Bread	35		Bread	11.2
Bread	27		Bread	35		Bread	11.2
Bread	27		Bread	35		Bread	11.2
Bread	27		Bread	35		Bread	11.2
Bread	27		Bread	35		Bread	11.21
Bread	27		Bread	35		Bread	11.21
Bread	27		Bread	35		Bread	11.21
Bread	27		Bread	35		Bread	11.21
Bread	27.0082		Bread	35		Bread	11.21
Bread	27.04		Bread	35		Bread	11.21
Bread	27.0427		Bread	35		Bread	11.22
Bread	27.06		Bread	35		Bread	11.23
Bread	27.0733		Bread	35		Bread	11.23
Bread	27.08		Bread	35		Bread	11.24
Bread	27.08		Bread	35		Bread	11.24
Bread	27.0943		Bread	35		Bread	11.24
Bread	27.1		Bread	35		Bread	11.24
Bread	27.1		Bread	35		Bread	11.25
Bread	27.1		Bread	35		Bread	11.25
Bread	27.1		Bread	35		Bread	11.25
Bread	27.1		Bread	35		Bread	11.25
Bread	27.1		Bread	35		Bread	11.25
Bread	27.1		Bread	35		Bread	11.25
Bread	27.1		Bread	35		Bread	11.26
Bread	27.104		Bread	35		Bread	11.26
Bread	27.111		Bread	35		Bread	11.26
Bread	27.12		Bread	35		Bread	11.26
Bread	27.1218		Bread	35		Bread	11.26
Bread	27.13		Bread	35		Bread	11.26
Bread	27.1341		Bread	35		Bread	11.26
Bread	27.143		Bread	35		Bread	11.26
Bread	27.1509		Bread	35		Bread	11.27
Bread	27.1573		Bread	35.0055		Bread	11.27
Bread	27.17		Bread	35.0248		Bread	11.28
Bread	27.1718		Bread	35.0261		Bread	11.28
Bread	27.18		Bread	35.0286		Bread	11.28
Bread	27.197		Bread	35.03		Bread	11.28
Bread	27.198		Bread	35.033		Bread	11.29
Bread	27.2		Bread	35.034		Bread	11.29
Bread	27.2		Bread	35.067		Bread	11.29
Bread	27.2		Bread	35.09		Bread	11.3
Bread	27.2		Bread	35.1		Bread	11.3
Bread	27.2		Bread	35.1		Bread	11.3
Bread	27.2		Bread	35.1		Bread	11.3
Bread	27.2		Bread	35.1		Bread	11.3
Bread	27.2		Bread	35.1		Bread	11.3
Bread	27.2		Bread	35.1		Bread	11.3
Bread	27.2		Bread	35.1		Bread	11.3
Bread	27.2		Bread	35.1		Bread	11.3
[truncated: 7,256 more rows]
