# Supplementary material for: Grain zinc, iron and protein concentrations of contemporary wheat cultivars fall short of targets for human health
Source: Nat Food. 2026 Mar 9;7(3):283–95. doi: 10.1038/s43016-026-01314-3 (PMC13021525; doi:10.1038/s43016-026-01314-3)
Supplement: Supplementary file 3 — Source data for Fig. 2a–h. [file 43016_2026_1314_MOESM3_ESM.xlsx]

## Sheet: Figure 2
Figure 2a		Figure 2b			Figure 2c		Figure 2d			Figure 2e		Figure 2f			Figure 2g		Figure 2h
Bread wheat	Zinc	Durum wheat	Zinc		Bread wheat	Iron	Durum wheat	Iron		Bread wheat	Protein	Durum wheat	Protein		Wheat sp.	Phytate	Wheat sp.	Phytate
Bread	0.707	Durum	6.1		Bread	0.14	Durum	3.2		Bread	3.6	Durum	1.9		Bread	0.1207	Durum	0.252
Bread	0.732	Durum	10		Bread	1.24	Durum	16.7		Bread	5.12	Durum	4.79		Bread	0.1384	Durum	0.267
Bread	0.737	Durum	10.4		Bread	1.27	Durum	18.9566		Bread	5.4	Durum	5.66		Bread	0.142	Durum	0.27
Bread	0.747	Durum	10.5		Bread	1.57	Durum	19.3		Bread	6.7	Durum	5.78		Bread	0.1469	Durum	0.48
Bread	0.758	Durum	11		Bread	1.6	Durum	19.8		Bread	6.87	Durum	6.34		Bread	0.15	Durum	0.49
Bread	0.772	Durum	11.7		Bread	1.77	Durum	21.4927		Bread	6.9	Durum	6.44		Bread	0.155	Durum	0.49
Bread	0.773	Durum	11.7		Bread	1.8	Durum	21.7		Bread	6.9	Durum	6.54		Bread	0.156	Durum	0.5
Bread	0.777	Durum	12		Bread	1.9	Durum	21.91		Bread	6.9	Durum	6.64		Bread	0.157	Durum	0.51
Bread	0.783	Durum	12		Bread	1.93	Durum	21.94		Bread	6.9	Durum	7.09		Bread	0.1616	Durum	0.51
Bread	0.793	Durum	12		Bread	1.94	Durum	22		Bread	6.9	Durum	7.57		Bread	0.1655	Durum	0.52
Bread	0.797	Durum	12		Bread	1.97	Durum	22.7		Bread	7	Durum	7.8		Bread	0.1667	Durum	0.53
Bread	0.798	Durum	12.7		Bread	1.97	Durum	23		Bread	7	Durum	7.86		Bread	0.1704	Durum	0.54
Bread	0.802	Durum	13		Bread	2	Durum	23		Bread	7	Durum	8.23		Bread	0.1708	Durum	0.54
Bread	0.813	Durum	13		Bread	2.02	Durum	23		Bread	7	Durum	8.44		Bread	0.1736	Durum	0.55
Bread	0.813	Durum	13		Bread	2.05	Durum	23.0542		Bread	7	Durum	8.66		Bread	0.1805	Durum	0.55
Bread	0.815	Durum	13.3		Bread	2.24	Durum	23.3		Bread	7	Durum	9.04		Bread	0.19	Durum	0.56
Bread	0.82	Durum	13.68		Bread	2.27	Durum	23.62		Bread	7	Durum	9.3		Bread	0.1913	Durum	0.56
Bread	0.837	Durum	14		Bread	2.72	Durum	23.7		Bread	7	Durum	9.38		Bread	0.1913	Durum	0.57
Bread	0.842	Durum	15		Bread	2.72	Durum	23.9527		Bread	7	Durum	9.4		Bread	0.1918	Durum	0.57
Bread	0.843	Durum	15.85		Bread	2.75	Durum	24		Bread	7.1	Durum	9.52		Bread	0.196	Durum	0.57
Bread	0.85	Durum	16.2437		Bread	2.75	Durum	24		Bread	7.1	Durum	9.56		Bread	0.2097	Durum	0.58
Bread	0.853	Durum	16.31		Bread	2.85	Durum	24.3		Bread	7.12	Durum	9.57		Bread	0.211	Durum	0.58
Bread	0.853	Durum	17		Bread	2.88	Durum	24.5909		Bread	7.2	Durum	9.6		Bread	0.2199	Durum	0.59
Bread	0.855	Durum	17.65		Bread	2.89	Durum	24.6		Bread	7.2	Durum	9.7		Bread	0.221	Durum	0.59
Bread	0.86	Durum	17.69		Bread	2.92	Durum	24.9048		Bread	7.2	Durum	9.8		Bread	0.221	Durum	0.59
Bread	0.868	Durum	17.9		Bread	2.92	Durum	24.9483		Bread	7.2	Durum	9.8		Bread	0.222	Durum	0.59
Bread	0.87	Durum	17.9024		Bread	2.95	Durum	24.9973		Bread	7.3	Durum	9.89		Bread	0.222	Durum	0.6
Bread	0.883	Durum	18.5		Bread	3.5	Durum	25		Bread	7.3	Durum	9.9		Bread	0.2312	Durum	0.6
Bread	0.89	Durum	18.5		Bread	3.53	Durum	25		Bread	7.3	Durum	9.9		Bread	0.2312	Durum	0.6
Bread	0.893	Durum	18.5		Bread	3.6	Durum	25		Bread	7.4	Durum	9.91		Bread	0.2312	Durum	0.6
Bread	0.897	Durum	18.67		Bread	3.63	Durum	25.6		Bread	7.5	Durum	9.97		Bread	0.237	Durum	0.6
Bread	0.908	Durum	18.7		Bread	3.67	Durum	25.7		Bread	7.5	Durum	10		Bread	0.2414	Durum	0.61
Bread	0.91	Durum	18.8		Bread	3.7	Durum	25.7		Bread	7.5	Durum	10		Bread	0.2425	Durum	0.62
Bread	0.943	Durum	18.8		Bread	3.84	Durum	26		Bread	7.5	Durum	10		Bread	0.25	Durum	0.62
Bread	0.953	Durum	18.83		Bread	3.87	Durum	26		Bread	7.55	Durum	10.1		Bread	0.2506	Durum	0.62
Bread	0.977	Durum	19		Bread	4.2	Durum	26		Bread	7.58	Durum	10.13		Bread	0.2506	Durum	0.62
Bread	1.25	Durum	19.4		Bread	4.23	Durum	26		Bread	7.6	Durum	10.3		Bread	0.258	Durum	0.63
Bread	2.51	Durum	19.6		Bread	4.6	Durum	26		Bread	7.6	Durum	10.4		Bread	0.2598	Durum	0.63
Bread	2.88	Durum	19.6		Bread	6.42742	Durum	26.1		Bread	7.6	Durum	10.5		Bread	0.26	Durum	0.63
Bread	3.09	Durum	19.7		Bread	6.42742	Durum	26.3		Bread	7.6	Durum	10.6		Bread	0.2609	Durum	0.64
Bread	3.2	Durum	19.7		Bread	6.42742	Durum	26.5791		Bread	7.6	Durum	10.6		Bread	0.262	Durum	0.64
Bread	3.43666	Durum	19.8		Bread	6.42742	Durum	27		Bread	7.6	Durum	10.6		Bread	0.262	Durum	0.65
Bread	3.5	Durum	19.9		Bread	6.42742	Durum	27		Bread	7.66	Durum	10.61		Bread	0.266	Durum	0.65
Bread	3.81183	Durum	19.9		Bread	6.42742	Durum	27		Bread	7.68	Durum	10.62		Bread	0.266	Durum	0.66
Bread	4.11765	Durum	19.9		Bread	10	Durum	27.3		Bread	7.68	Durum	10.62		Bread	0.266	Durum	0.66
Bread	6.2069	Durum	20		Bread	10.49	Durum	27.5		Bread	7.7	Durum	10.67		Bread	0.266	Durum	0.66
Bread	6.6	Durum	20.4		Bread	10.77	Durum	27.7103		Bread	7.7	Durum	10.69		Bread	0.266	Durum	0.66
Bread	6.78571	Durum	20.4511		Bread	13	Durum	27.8		Bread	7.7	Durum	10.7		Bread	0.266	Durum	0.67
Bread	6.8	Durum	20.7		Bread	13.35	Durum	27.8		Bread	7.7	Durum	10.7		Bread	0.266	Durum	0.67
Bread	7.3	Durum	20.7		Bread	14	Durum	27.9		Bread	7.7	Durum	10.7		Bread	0.268	Durum	0.67
Bread	7.40741	Durum	20.7214		Bread	14	Durum	27.9919		Bread	7.7	Durum	10.72		Bread	0.271	Durum	0.68
Bread	7.5	Durum	20.8		Bread	14	Durum	28		Bread	7.7	Durum	10.73		Bread	0.271	Durum	0.68
Bread	7.6	Durum	21.5		Bread	14.3666	Durum	28		Bread	7.72	Durum	10.8		Bread	0.271	Durum	0.68
Bread	8	Durum	21.5		Bread	15	Durum	28		Bread	7.73	Durum	10.8		Bread	0.271	Durum	0.68
Bread	8.21429	Durum	21.5		Bread	15	Durum	28		Bread	7.74	Durum	10.8		Bread	0.271	Durum	0.69
Bread	8.33	Durum	21.7		Bread	15	Durum	28		Bread	7.76	Durum	10.88		Bread	0.276	Durum	0.69
Bread	8.33	Durum	22.5		Bread	15.6855	Durum	28		Bread	7.76	Durum	10.9		Bread	0.2824	Durum	0.69
Bread	8.46154	Durum	22.6		Bread	16	Durum	28		Bread	7.76	Durum	10.98		Bread	0.283	Durum	0.7
Bread	8.6	Durum	22.6		Bread	16	Durum	28.1		Bread	7.78	Durum	11.1		Bread	0.283	Durum	0.7
Bread	8.66	Durum	22.9		Bread	16	Durum	28.1614		Bread	7.8	Durum	11.1		Bread	0.295	Durum	0.71
Bread	8.7	Durum	23.1574		Bread	16	Durum	28.3		Bread	7.8	Durum	11.12		Bread	0.297	Durum	0.71
Bread	8.78788	Durum	23.293		Bread	16	Durum	28.5		Bread	7.8	Durum	11.2		Bread	0.303	Durum	0.71
Bread	8.8	Durum	23.3		Bread	16	Durum	28.6		Bread	7.82	Durum	11.2		Bread	0.304	Durum	0.71
Bread	8.8	Durum	23.6		Bread	17	Durum	28.6		Bread	7.82	Durum	11.2		Bread	0.304	Durum	0.73
Bread	8.8	Durum	23.8		Bread	17	Durum	29		Bread	7.82	Durum	11.2		Bread	0.314	Durum	0.73
Bread	9	Durum	24		Bread	17	Durum	29		Bread	7.84	Durum	11.2		Bread	0.315	Durum	0.73
Bread	9	Durum	24.0289		Bread	17	Durum	29		Bread	7.87	Durum	11.29		Bread	0.316	Durum	0.73
Bread	9	Durum	24.12		Bread	17	Durum	29		Bread	7.87	Durum	11.29		Bread	0.32	Durum	0.74
Bread	9	Durum	24.3		Bread	17	Durum	29		Bread	7.9	Durum	11.3		Bread	0.322	Durum	0.74
Bread	9	Durum	24.3		Bread	17	Durum	29		Bread	7.9	Durum	11.3		Bread	0.326	Durum	0.74
Bread	9	Durum	24.3301		Bread	17	Durum	29		Bread	7.9	Durum	11.3		Bread	0.331	Durum	0.74
Bread	9	Durum	24.4		Bread	17.35	Durum	29		Bread	7.9	Durum	11.3		Bread	0.338	Durum	0.75
Bread	9	Durum	24.4		Bread	17.5	Durum	29		Bread	7.9	Durum	11.3		Bread	0.34	Durum	0.75
Bread	9.03226	Durum	24.5		Bread	17.6	Durum	29		Bread	7.92	Durum	11.3		Bread	0.342	Durum	0.75
Bread	9.09091	Durum	24.6		Bread	17.8	Durum	29.1		Bread	7.94	Durum	11.4		Bread	0.342	Durum	0.75
Bread	9.3	Durum	24.6		Bread	17.9	Durum	29.2612		Bread	7.94	Durum	11.4		Bread	0.348	Durum	0.75
Bread	9.3	Durum	24.6832		Bread	17.946	Durum	29.3246		Bread	7.96	Durum	11.4		Bread	0.355	Durum	0.76
Bread	9.3	Durum	24.7		Bread	18	Durum	29.4		Bread	7.98	Durum	11.4		Bread	0.355	Durum	0.76
Bread	9.4	Durum	24.8		Bread	18	Durum	29.455		Bread	7.98	Durum	11.4		Bread	0.362	Durum	0.76
Bread	9.4	Durum	24.8		Bread	18	Durum	29.5		Bread	8	Durum	11.4		Bread	0.3621	Durum	0.77
Bread	9.4	Durum	24.8067		Bread	18	Durum	29.625		Bread	8	Durum	11.4		Bread	0.37	Durum	0.77
Bread	9.5	Durum	24.9		Bread	18	Durum	29.6283		Bread	8	Durum	11.4		Bread	0.39	Durum	0.78
Bread	9.5	Durum	25		Bread	18	Durum	29.7		Bread	8	Durum	11.4		Bread	0.407	Durum	0.79
Bread	9.5	Durum	25		Bread	18	Durum	29.7203		Bread	8.02	Durum	11.49		Bread	0.4213	Durum	0.79
Bread	9.6	Durum	25		Bread	18	Durum	30		Bread	8.03	Durum	11.49		Bread	0.432	Durum	0.79
Bread	9.6	Durum	25.1		Bread	18.17	Durum	30		Bread	8.05	Durum	11.5		Bread	0.435	Durum	0.8
Bread	9.6	Durum	25.1		Bread	18.2	Durum	30		Bread	8.08	Durum	11.5		Bread	0.462	Durum	0.82
Bread	9.62963	Durum	25.1554		Bread	18.3488	Durum	30		Bread	8.09	Durum	11.5		Bread	0.462	Durum	0.83
Bread	9.66	Durum	25.2		Bread	18.4	Durum	30		Bread	8.09	Durum	11.5		Bread	0.479	Durum	0.83
Bread	9.66	Durum	25.2		Bread	18.5	Durum	30		Bread	8.1	Durum	11.57		Bread	0.479	Durum	0.83
Bread	9.66	Durum	25.2865		Bread	18.5	Durum	30		Bread	8.1	Durum	11.59		Bread	0.503	Durum	0.84
Bread	9.7	Durum	25.3		Bread	18.6	Durum	30		Bread	8.1	Durum	11.6		Bread	0.505	Durum	0.84
Bread	9.7	Durum	25.3038		Bread	18.64	Durum	30		Bread	8.1	Durum	11.6		Bread	0.505	Durum	0.84
Bread	9.8	Durum	25.3733		Bread	18.9	Durum	30		Bread	8.1	Durum	11.6		Bread	0.505	Durum	0.86
Bread	9.8	Durum	25.4		Bread	18.9	Durum	30		Bread	8.1	Durum	11.6		Bread	0.505	Durum	0.88
Bread	9.9	Durum	25.4		Bread	19	Durum	30		Bread	8.1	Durum	11.64		Bread	0.505	Durum	0.88
Bread	9.9	Durum	25.4		Bread	19	Durum	30		Bread	8.1	Durum	11.7		Bread	0.525	Durum	0.88
Bread	10	Durum	25.4		Bread	19	Durum	30.1		Bread	8.1	Durum	11.7		Bread	0.538	Durum	0.92
Bread	10	Durum	25.5		Bread	19	Durum	30.1383		Bread	8.11	Durum	11.7		Bread	0.543	Durum	0.94
Bread	10	Durum	25.7		Bread	19	Durum	30.2		Bread	8.11	Durum	11.7		Bread	0.564	Durum	0.95
Bread	10	Durum	25.7		Bread	19	Durum	30.3		Bread	8.11	Durum	11.7		Bread	0.573	Durum	0.97
Bread	10	Durum	25.7418		Bread	19	Durum	30.3		Bread	8.12	Durum	11.7		Bread	0.587	Durum	0.98
Bread	10	Durum	25.9		Bread	19	Durum	30.3		Bread	8.13	Durum	11.7		Bread	0.58946	Durum	0.98
Bread	10	Durum	25.9		Bread	19	Durum	30.3549		Bread	8.13	Durum	11.7		Bread	0.594	Durum	0.98
Bread	10	Durum	25.9		Bread	19.1	Durum	30.5		Bread	8.15	Durum	11.74		Bread	0.59497	Durum	0.98
Bread	10	Durum	26.1		Bread	19.17	Durum	30.5		Bread	8.18	Durum	11.76		Bread	0.599	Durum	0.99
Bread	10	Durum	26.2		Bread	19.179	Durum	30.5		Bread	8.19	Durum	11.76		Bread	0.6	Durum	0.99
Bread	10	Durum	26.3		Bread	19.2	Durum	30.6941		Bread	8.19	Durum	11.76		Bread	0.60977	Durum	1.03
Bread	10.199	Durum	26.3		Bread	19.25	Durum	30.765		Bread	8.2	Durum	11.78		Bread	0.611	Durum	1.04
Bread	10.2	Durum	26.3		Bread	19.35	Durum	30.8		Bread	8.2	Durum	11.78		Bread	0.61879	Durum	1.04
Bread	10.2	Durum	26.44		Bread	19.4	Durum	30.8		Bread	8.2	Durum	11.8		Bread	0.6271	Durum	1.08
Bread	10.2	Durum	26.6		Bread	19.5	Durum	30.9		Bread	8.2	Durum	11.8		Bread	0.62993	Durum	1.08
Bread	10.2	Durum	26.6		Bread	19.6	Durum	31		Bread	8.2	Durum	11.8		Bread	0.631	Durum	1.09
Bread	10.2	Durum	26.6		Bread	19.6665	Durum	31		Bread	8.21	Durum	11.8		Bread	0.6319	Durum	1.1
Bread	10.3	Durum	26.6		Bread	19.7	Durum	31		Bread	8.21	Durum	11.8		Bread	0.634	Durum	1.11
Bread	10.3	Durum	26.6		Bread	19.8	Durum	31		Bread	8.23	Durum	11.8		Bread	0.637	Durum	1.14
Bread	10.3	Durum	26.63		Bread	19.804	Durum	31		Bread	8.23	Durum	11.8		Bread	0.638	Durum	1.15
Bread	10.3	Durum	26.7432		Bread	19.9233	Durum	31		Bread	8.23	Durum	11.8		Bread	0.638	Durum	1.15
Bread	10.3	Durum	26.7851		Bread	19.96	Durum	31		Bread	8.23	Durum	11.9		Bread	0.639	Durum	1.16
Bread	10.3	Durum	26.7875		Bread	19.9614	Durum	31		Bread	8.25	Durum	11.9		Bread	0.639109	Durum	1.16
Bread	10.3	Durum	26.8		Bread	20	Durum	31		Bread	8.27	Durum	11.9		Bread	0.6404	Durum	1.22
Bread	10.3	Durum	26.9		Bread	20	Durum	31		Bread	8.27	Durum	11.9		Bread	0.641	Durum	1.29
Bread	10.3	Durum	26.9		Bread	20	Durum	31		Bread	8.29	Durum	11.9		Bread	0.641	Durum	1.32
Bread	10.3448	Durum	27		Bread	20	Durum	31		Bread	8.3	Durum	11.9		Bread	0.643816	Durum	1.4
Bread	10.4	Durum	27		Bread	20	Durum	31		Bread	8.3	Durum	11.9		Bread	0.646	Durum	1.4
Bread	10.4	Durum	27		Bread	20	Durum	31		Bread	8.3	Durum	11.9		Bread	0.6475	Durum	1.4
Bread	10.4	Durum	27.1		Bread	20	Durum	31		Bread	8.3	Durum	11.9		Bread	0.648	Durum	1.43
Bread	10.5	Durum	27.1		Bread	20	Durum	31		Bread	8.3	Durum	11.9		Bread	0.654809	Durum	1.463
Bread	10.5	Durum	27.2568		Bread	20	Durum	31		Bread	8.3	Durum	11.9		Bread	0.659	Durum	1.49
Bread	10.5	Durum	27.2814		Bread	20.1	Durum	31		Bread	8.3	Durum	11.9		Bread	0.66	Durum	1.52
Bread	10.5	Durum	27.4		Bread	20.1361	Durum	31		Bread	8.3	Durum	11.9		Bread	0.66195	Durum	1.526
Bread	10.5	Durum	27.4867		Bread	20.2	Durum	31.1		Bread	8.3	Durum	11.9		Bread	0.662646	Durum	1.53
Bread	10.5	Durum	27.4871		Bread	20.3	Durum	31.2		Bread	8.31	Durum	11.9		Bread	0.663894	Durum	1.547
Bread	10.53	Durum	27.5		Bread	20.4	Durum	31.2		Bread	8.33	Durum	11.91		Bread	0.667577	Durum	1.565
Bread	10.6	Durum	27.575		Bread	20.4	Durum	31.2		Bread	8.35	Durum	11.94		Bread	0.669053	Durum	1.571
Bread	10.6	Durum	27.6		Bread	20.426	Durum	31.2		Bread	8.35	Durum	11.97		Bread	0.671567	Durum	1.599
Bread	10.6	Durum	27.6		Bread	20.5	Durum	31.2783		Bread	8.37	Durum	11.99		Bread	0.672	Durum	1.606
Bread	10.6	Durum	27.7		Bread	20.5411	Durum	31.3		Bread	8.37	Durum	12		Bread	0.672	Durum	1.608
Bread	10.6	Durum	27.7		Bread	20.55	Durum	31.3		Bread	8.38	Durum	12		Bread	0.672	Durum	1.611
Bread	10.6	Durum	27.7		Bread	20.6	Durum	31.408		Bread	8.38	Durum	12		Bread	0.676	Durum	1.62
Bread	10.6	Durum	27.7083		Bread	20.6	Durum	31.4574		Bread	8.39	Durum	12		Bread	0.678	Durum	1.637
Bread	10.6	Durum	27.8		Bread	20.6	Durum	31.4671		Bread	8.4	Durum	12		Bread	0.68	Durum	1.64
Bread	10.6	Durum	27.8		Bread	20.6066	Durum	31.5		Bread	8.4	Durum	12		Bread	0.682	Durum	1.64
Bread	10.6	Durum	27.9		Bread	20.6788	Durum	31.5		Bread	8.4	Durum	12		Bread	0.684	Durum	1.661
Bread	10.6	Durum	27.9083		Bread	20.7	Durum	31.5		Bread	8.4	Durum	12		Bread	0.684	Durum	1.678
Bread	10.6	Durum	27.9341		Bread	20.8	Durum	31.6		Bread	8.4	Durum	12		Bread	0.686	Durum	2.02
Bread	10.6	Durum	27.95		Bread	20.8	Durum	31.7		Bread	8.4	Durum	12		Bread	0.686	Durum	2.23
Bread	10.6	Durum	28		Bread	20.8055	Durum	31.7		Bread	8.4	Durum	12		Bread	0.686	Durum	2.36
Bread	10.7	Durum	28		Bread	21	Durum	31.7		Bread	8.4	Durum	12.06		Bread	0.686	Durum	2.627
Bread	10.7	Durum	28		Bread	21	Durum	31.7		Bread	8.4	Durum	12.1		Bread	0.69	Durum	2.716
Bread	10.7	Durum	28.0325		Bread	21	Durum	31.7		Bread	8.4	Durum	12.1		Bread	0.69
Bread	10.7	Durum	28.1		Bread	21	Durum	31.7152		Bread	8.43	Durum	12.1		Bread	0.692
Bread	10.7	Durum	28.1662		Bread	21	Durum	31.73		Bread	8.44	Durum	12.1		Bread	0.693
Bread	10.7895	Durum	28.18		Bread	21	Durum	31.8		Bread	8.46	Durum	12.1		Bread	0.69484
Bread	10.8	Durum	28.2		Bread	21	Durum	31.9		Bread	8.5	Durum	12.1		Bread	0.696
Bread	10.9	Durum	28.2		Bread	21	Durum	31.9		Bread	8.5	Durum	12.1		Bread	0.6961
Bread	10.9	Durum	28.3		Bread	21	Durum	31.9		Bread	8.5	Durum	12.1		Bread	0.6976
Bread	10.9	Durum	28.3		Bread	21	Durum	31.9		Bread	8.5	Durum	12.15		Bread	0.7
Bread	10.9	Durum	28.3317		Bread	21	Durum	31.9		Bread	8.5	Durum	12.2		Bread	0.7
Bread	10.9	Durum	28.3325		Bread	21	Durum	31.9446		Bread	8.5	Durum	12.2		Bread	0.704
Bread	10.9	Durum	28.4		Bread	21	Durum	32		Bread	8.5	Durum	12.2		Bread	0.704
Bread	11	Durum	28.4		Bread	21.02	Durum	32		Bread	8.5	Durum	12.2		Bread	0.704
Bread	11	Durum	28.4145		Bread	21.2393	Durum	32		Bread	8.5	Durum	12.2		Bread	0.704812
Bread	11	Durum	28.43		Bread	21.26	Durum	32		Bread	8.5	Durum	12.2		Bread	0.705
Bread	11	Durum	28.43		Bread	21.293	Durum	32		Bread	8.5	Durum	12.2		Bread	0.705
Bread	11	Durum	28.4717		Bread	21.3	Durum	32		Bread	8.5	Durum	12.2		Bread	0.705
Bread	11	Durum	28.5		Bread	21.3	Durum	32		Bread	8.52	Durum	12.26		Bread	0.705
Bread	11	Durum	28.5683		Bread	21.3095	Durum	32		Bread	8.54	Durum	12.28		Bread	0.708
Bread	11	Durum	28.57		Bread	21.3335	Durum	32		Bread	8.56	Durum	12.3		Bread	0.709
Bread	11	Durum	28.6		Bread	21.3464	Durum	32		Bread	8.58	Durum	12.3		Bread	0.71
Bread	11.1	Durum	28.6217		Bread	21.4	Durum	32		Bread	8.58	Durum	12.3		Bread	0.71
Bread	11.1	Durum	28.675		Bread	21.5	Durum	32		Bread	8.6	Durum	12.3		Bread	0.712
Bread	11.1	Durum	28.685		Bread	21.5	Durum	32		Bread	8.6	Durum	12.3		Bread	0.713772
Bread	11.1	Durum	28.7		Bread	21.5215	Durum	32		Bread	8.6	Durum	12.3		Bread	0.714
Bread	11.1	Durum	28.7248		Bread	21.529	Durum	32		Bread	8.6	Durum	12.3		Bread	0.714
Bread	11.1111	Durum	28.7283		Bread	21.55	Durum	32		Bread	8.6	Durum	12.3		Bread	0.714
Bread	11.1628	Durum	28.7667		Bread	21.5862	Durum	32		Bread	8.6	Durum	12.35		Bread	0.714
Bread	11.2	Durum	28.8		Bread	21.6	Durum	32		Bread	8.6	Durum	12.38		Bread	0.714
Bread	11.2	Durum	28.83		Bread	21.6	Durum	32		Bread	8.6	Durum	12.38		Bread	0.715
Bread	11.2	Durum	28.9		Bread	21.6	Durum	32		Bread	8.6	Durum	12.38		Bread	0.7155
Bread	11.2	Durum	28.9		Bread	21.6	Durum	32		Bread	8.6	Durum	12.39		Bread	0.716
Bread	11.2	Durum	28.9184		Bread	21.6	Durum	32		Bread	8.6	Durum	12.39		Bread	0.717
Bread	11.2903	Durum	28.95		Bread	21.6615	Durum	32		Bread	8.6	Durum	12.39		Bread	0.718
Bread	11.3	Durum	28.9683		Bread	21.6911	Durum	32		Bread	8.6	Durum	12.4		Bread	0.71959
Bread	11.3	Durum	28.974		Bread	21.7	Durum	32.1283		Bread	8.6	Durum	12.4		Bread	0.72
Bread	11.3	Durum	29		Bread	21.7006	Durum	32.1504		Bread	8.6	Durum	12.4		Bread	0.72
Bread	11.4	Durum	29		Bread	21.767	Durum	32.2		Bread	8.61	Durum	12.4		Bread	0.72
Bread	11.4	Durum	29		Bread	21.8	Durum	32.2		Bread	8.62	Durum	12.4		Bread	0.72
Bread	11.42	Durum	29		Bread	21.8175	Durum	32.2155		Bread	8.64	Durum	12.4		Bread	0.72
Bread	11.4815	Durum	29.0883		Bread	21.86	Durum	32.2361		Bread	8.66	Durum	12.4		Bread	0.72
Bread	11.4856	Durum	29.1		Bread	21.9	Durum	32.3		Bread	8.68	Durum	12.4		Bread	0.72
Bread	11.5	Durum	29.1		Bread	21.92	Durum	32.3		Bread	8.68	Durum	12.4		Bread	0.721
Bread	11.5	Durum	29.1		Bread	22	Durum	32.4		Bread	8.7	Durum	12.4		Bread	0.72165
Bread	11.5	Durum	29.1		Bread	22	Durum	32.4		Bread	8.7	Durum	12.4		Bread	0.722
Bread	11.5	Durum	29.1217		Bread	22	Durum	32.5		Bread	8.7	Durum	12.4		Bread	0.72268
Bread	11.5	Durum	29.1717		Bread	22	Durum	32.6		Bread	8.7	Durum	12.4		Bread	0.72303
Bread	11.5	Durum	29.2		Bread	22	Durum	32.6		Bread	8.7	Durum	12.4		Bread	0.72369
Bread	11.57	Durum	29.2		Bread	22	Durum	32.6516		Bread	8.7	Durum	12.4		Bread	0.7238
Bread	11.6	Durum	29.235		Bread	22	Durum	32.7		Bread	8.7	Durum	12.4		Bread	0.724
Bread	11.6	Durum	29.295		Bread	22	Durum	32.7		Bread	8.7	Durum	12.4		Bread	0.7242
Bread	11.6	Durum	29.3		Bread	22	Durum	32.7		Bread	8.7	Durum	12.4		Bread	0.72448
Bread	11.6	Durum	29.3		Bread	22	Durum	32.7		Bread	8.7	Durum	12.4		Bread	0.72468
Bread	11.6	Durum	29.3		Bread	22	Durum	32.7373		Bread	8.7	Durum	12.41		Bread	0.7248
Bread	11.6	Durum	29.3396		Bread	22	Durum	32.76		Bread	8.7	Durum	12.41		Bread	0.725
Bread	11.6	Durum	29.3847		Bread	22	Durum	32.7817		Bread	8.7	Durum	12.41		Bread	0.72501
Bread	11.6	Durum	29.4		Bread	22	Durum	32.8		Bread	8.71	Durum	12.42		Bread	0.72501
Bread	11.6	Durum	29.6		Bread	22	Durum	32.8		Bread	8.79	Durum	12.42		Bread	0.7254
Bread	11.7	Durum	29.6		Bread	22.01	Durum	32.8		Bread	8.8	Durum	12.42		Bread	0.7254
Bread	11.7	Durum	29.6		Bread	22.01	Durum	32.8		Bread	8.8	Durum	12.5		Bread	0.72542
Bread	11.7	Durum	29.6025		Bread	22.082	Durum	32.8031		Bread	8.8	Durum	12.5		Bread	0.72594
Bread	11.7	Durum	29.6517		Bread	22.2	Durum	32.8169		Bread	8.8	Durum	12.5		Bread	0.726
Bread	11.8	Durum	29.6669		Bread	22.202	Durum	32.8382		Bread	8.8	Durum	12.5		Bread	0.726
Bread	11.8	Durum	29.679		Bread	22.2041	Durum	32.8726		Bread	8.8	Durum	12.5		Bread	0.7264
Bread	11.8	Durum	29.7		Bread	22.3	Durum	32.9		Bread	8.8	Durum	12.5		Bread	0.7266
Bread	11.8	Durum	29.7		Bread	22.3	Durum	33		Bread	8.8	Durum	12.5		Bread	0.72663
Bread	11.9	Durum	29.73		Bread	22.3922	Durum	33		Bread	8.8	Durum	12.5		Bread	0.727
Bread	11.96	Durum	29.7467		Bread	22.4	Durum	33		Bread	8.8	Durum	12.5		Bread	0.72761
Bread	12	Durum	29.8		Bread	22.4	Durum	33		Bread	8.8	Durum	12.5		Bread	0.72765
Bread	12	Durum	29.8		Bread	22.4	Durum	33		Bread	8.83	Durum	12.5		Bread	0.728
Bread	12	Durum	29.8325		Bread	22.4	Durum	33		Bread	8.84	Durum	12.54		Bread	0.728
Bread	12	Durum	29.9		Bread	22.4	Durum	33		Bread	8.85	Durum	12.6		Bread	0.728
Bread	12	Durum	29.91		Bread	22.4692	Durum	33		Bread	8.86	Durum	12.6		Bread	0.7285
Bread	12	Durum	29.995		Bread	22.475	Durum	33		Bread	8.87	Durum	12.6		Bread	0.729
Bread	12.1	Durum	30		Bread	22.5	Durum	33		Bread	8.89	Durum	12.6		Bread	0.729
Bread	12.1	Durum	30		Bread	22.5	Durum	33		Bread	8.89	Durum	12.6		Bread	0.729
Bread	12.1	Durum	30		Bread	22.5	Durum	33		Bread	8.9	Durum	12.6		Bread	0.7291
Bread	12.1	Durum	30		Bread	22.544	Durum	33		Bread	8.9	Durum	12.6		Bread	0.73
Bread	12.1	Durum	30		Bread	22.6	Durum	33		Bread	8.9	Durum	12.6		Bread	0.73
Bread	12.1	Durum	30.01		Bread	22.6	Durum	33		Bread	8.9	Durum	12.6		Bread	0.73
Bread	12.17	Durum	30.0235		Bread	22.6	Durum	33		Bread	8.9	Durum	12.6		Bread	0.7302
Bread	12.2	Durum	30.065		Bread	22.68	Durum	33		Bread	8.9	Durum	12.6		Bread	0.7304
Bread	12.2	Durum	30.1123		Bread	22.6935	Durum	33		Bread	8.9	Durum	12.69		Bread	0.731
Bread	12.2	Durum	30.2		Bread	22.7	Durum	33		Bread	8.9	Durum	12.7		Bread	0.731
Bread	12.2	Durum	30.2		Bread	22.75	Durum	33		Bread	8.9	Durum	12.7		Bread	0.731
Bread	12.2659	Durum	30.2		Bread	22.76	Durum	33		Bread	8.9	Durum	12.7		Bread	0.731831
Bread	12.3	Durum	30.2		Bread	22.8	Durum	33		Bread	8.9	Durum	12.7		Bread	0.732
Bread	12.3	Durum	30.2		Bread	22.8	Durum	33		Bread	8.9	Durum	12.7		Bread	0.732
Bread	12.3	Durum	30.2161		Bread	22.8	Durum	33		Bread	8.9	Durum	12.7		Bread	0.732
Bread	12.3	Durum	30.2525		Bread	22.8	Durum	33		Bread	8.9	Durum	12.7		Bread	0.732739
Bread	12.3	Durum	30.2651		Bread	22.9	Durum	33		Bread	8.9	Durum	12.7		Bread	0.733
Bread	12.3	Durum	30.3		Bread	22.9	Durum	33		Bread	8.9	Durum	12.7		Bread	0.734381
Bread	12.3	Durum	30.3		Bread	22.926	Durum	33		Bread	8.9	Durum	12.7		Bread	0.7346
Bread	12.3	Durum	30.305		Bread	23	Durum	33		Bread	8.9	Durum	12.7		Bread	0.735
Bread	12.3	Durum	30.325		Bread	23	Durum	33		Bread	8.9	Durum	12.7		Bread	0.735
Bread	12.35	Durum	30.4		Bread	23	Durum	33		Bread	8.9	Durum	12.7		Bread	0.736
Bread	12.3612	Durum	30.4		Bread	23	Durum	33		Bread	8.9	Durum	12.7		Bread	0.736
Bread	12.4	Durum	30.43		Bread	23	Durum	33.1		Bread	8.9	Durum	12.71		Bread	0.736
Bread	12.4	Durum	30.4467		Bread	23	Durum	33.1		Bread	8.93	Durum	12.8		Bread	0.7361
Bread	12.4	Durum	30.4675		Bread	23	Durum	33.1		Bread	8.93	Durum	12.8		Bread	0.738
Bread	12.4	Durum	30.5		Bread	23	Durum	33.1		Bread	8.93	Durum	12.8		Bread	0.738
Bread	12.4138	Durum	30.5		Bread	23	Durum	33.1556		Bread	8.94	Durum	12.8		Bread	0.738
Bread	12.45	Durum	30.5		Bread	23	Durum	33.1872		Bread	8.95	Durum	12.8		Bread	0.738
Bread	12.5	Durum	30.6		Bread	23	Durum	33.2		Bread	8.95	Durum	12.8		Bread	0.739
Bread	12.5	Durum	30.6		Bread	23	Durum	33.2		Bread	8.95	Durum	12.8		Bread	0.739
Bread	12.5	Durum	30.6		Bread	23	Durum	33.2		Bread	8.95	Durum	12.86		Bread	0.7392
Bread	12.5	Durum	30.6		Bread	23.0285	Durum	33.3		Bread	8.97	Durum	12.88		Bread	0.74
Bread	12.5	Durum	30.6		Bread	23.05	Durum	33.355		Bread	8.97	Durum	12.9		Bread	0.741
Bread	12.5317	Durum	30.6265		Bread	23.08	Durum	33.365		Bread	9	Durum	12.9		Bread	0.741
Bread	12.5322	Durum	30.665		Bread	23.0968	Durum	33.4		Bread	9	Durum	12.9		Bread	0.742
Bread	12.55	Durum	30.675		Bread	23.1	Durum	33.4		Bread	9	Durum	12.9		Bread	0.74253
Bread	12.594	Durum	30.6817		Bread	23.1	Durum	33.4		Bread	9	Durum	12.9		Bread	0.743
Bread	12.6	Durum	30.7		Bread	23.2	Durum	33.4		Bread	9	Durum	12.9		Bread	0.743
Bread	12.6	Durum	30.7208		Bread	23.2	Durum	33.4182		Bread	9	Durum	12.9		Bread	0.743
Bread	12.6	Durum	30.7367		Bread	23.2	Durum	33.5		Bread	9	Durum	12.9		Bread	0.744
Bread	12.6	Durum	30.7829		Bread	23.2	Durum	33.5		Bread	9	Durum	12.9		Bread	0.745
Bread	12.6	Durum	30.79		Bread	23.268	Durum	33.5		Bread	9	Durum	12.9		Bread	0.745
Bread	12.6518	Durum	30.8		Bread	23.3	Durum	33.5187		Bread	9	Durum	12.9		Bread	0.748
Bread	12.7	Durum	30.8112		Bread	23.3	Durum	33.5433		Bread	9	Durum	12.9		Bread	0.748
Bread	12.7	Durum	30.9		Bread	23.35	Durum	33.5833		Bread	9	Durum	12.9		Bread	0.748
Bread	12.75	Durum	30.9		Bread	23.35	Durum	33.6		Bread	9	Durum	12.9		Bread	0.749
Bread	12.9	Durum	30.9009		Bread	23.3542	Durum	33.6		Bread	9	Durum	12.9		Bread	0.75
Bread	12.9	Durum	30.9017		Bread	23.3914	Durum	33.6405		Bread	9	Durum	12.9		Bread	0.7516
Bread	12.9	Durum	30.9229		Bread	23.4	Durum	33.7		Bread	9	Durum	12.9		Bread	0.752
Bread	12.9	Durum	30.925		Bread	23.4	Durum	33.7475		Bread	9	Durum	12.94		Bread	0.75232
Bread	12.9	Durum	30.995		Bread	23.4465	Durum	33.8		Bread	9	Durum	12.95		Bread	0.752777
Bread	12.9	Durum	31		Bread	23.45	Durum	33.8		Bread	9	Durum	12.98		Bread	0.753
Bread	13	Durum	31		Bread	23.4599	Durum	33.8		Bread	9	Durum	13		Bread	0.755
Bread	13	Durum	31.0267		Bread	23.5	Durum	33.8		Bread	9	Durum	13		Bread	0.755
Bread	13	Durum	31.05		Bread	23.5	Durum	33.8488		Bread	9.01	Durum	13		Bread	0.7559
Bread	13	Durum	31.07		Bread	23.541	Durum	33.9		Bread	9.01	Durum	13		Bread	0.756
Bread	13	Durum	31.07		Bread	23.554	Durum	33.9		Bread	9.01	Durum	13		Bread	0.756
Bread	13	Durum	31.09		Bread	23.5665	Durum	34		Bread	9.01	Durum	13		Bread	0.756
Bread	13.0397	Durum	31.1		Bread	23.6	Durum	34		Bread	9.03	Durum	13		Bread	0.757
Bread	13.1	Durum	31.1325		Bread	23.61	Durum	34		Bread	9.03	Durum	13		Bread	0.758066
Bread	13.1	Durum	31.175		Bread	23.66	Durum	34		Bread	9.03	Durum	13		Bread	0.759
Bread	13.1606	Durum	31.2		Bread	23.7	Durum	34		Bread	9.04	Durum	13		Bread	0.759
Bread	13.2	Durum	31.2		Bread	23.7	Durum	34		Bread	9.04	Durum	13		Bread	0.759
Bread	13.3	Durum	31.2		Bread	23.7	Durum	34		Bread	9.05	Durum	13		Bread	0.7599
Bread	13.3	Durum	31.2		Bread	23.7	Durum	34		Bread	9.05	Durum	13		Bread	0.76
Bread	13.3	Durum	31.2225		Bread	23.7	Durum	34		Bread	9.06	Durum	13		Bread	0.76
Bread	13.3303	Durum	31.2417		Bread	23.7267	Durum	34		Bread	9.07	Durum	13.05		Bread	0.7613
Bread	13.3778	Durum	31.2589		Bread	23.7408	Durum	34		Bread	9.07	Durum	13.06		Bread	0.762
Bread	13.4	Durum	31.2921		Bread	23.7853	Durum	34		Bread	9.07	Durum	13.07		Bread	0.763
Bread	13.4	Durum	31.2975		Bread	23.8	Durum	34		Bread	9.08	Durum	13.1		Bread	0.7643
Bread	13.5	Durum	31.3		Bread	23.8	Durum	34		Bread	9.09	Durum	13.1		Bread	0.765
Bread	13.5	Durum	31.3		Bread	23.9	Durum	34		Bread	9.09	Durum	13.1		Bread	0.765
Bread	13.53	Durum	31.3941		Bread	23.9	Durum	34		Bread	9.1	Durum	13.1		Bread	0.766
Bread	13.6	Durum	31.4		Bread	23.9014	Durum	34		Bread	9.1	Durum	13.1		Bread	0.767
Bread	13.6	Durum	31.44		Bread	23.9053	Durum	34		Bread	9.1	Durum	13.1		Bread	0.767
Bread	13.6	Durum	31.4633		Bread	23.9199	Durum	34		Bread	9.1	Durum	13.1		Bread	0.768
Bread	13.6	Durum	31.5		Bread	23.9665	Durum	34		Bread	9.1	Durum	13.1		Bread	0.769
Bread	13.6	Durum	31.5275		Bread	23.9884	Durum	34		Bread	9.1	Durum	13.1		Bread	0.77
Bread	13.6	Durum	31.5294		Bread	24	Durum	34.0117		Bread	9.1	Durum	13.1		Bread	0.771
Bread	13.6	Durum	31.565		Bread	24	Durum	34.1		Bread	9.1	Durum	13.12		Bread	0.772
Bread	13.6	Durum	31.5832		Bread	24	Durum	34.1		Bread	9.1	Durum	13.13		Bread	0.772
Bread	13.7	Durum	31.6		Bread	24	Durum	34.13		Bread	9.1	Durum	13.18		Bread	0.773
Bread	13.7	Durum	31.6		Bread	24	Durum	34.1906		Bread	9.1	Durum	13.2		Bread	0.774
Bread	13.71	Durum	31.6224		Bread	24	Durum	34.3		Bread	9.1	Durum	13.2		Bread	0.774
Bread	13.7198	Durum	31.6383		Bread	24	Durum	34.3		Bread	9.1	Durum	13.2		Bread	0.775
Bread	13.8	Durum	31.64		Bread	24	Durum	34.3		Bread	9.1	Durum	13.2		Bread	0.775
Bread	13.9	Durum	31.6967		Bread	24	Durum	34.3		Bread	9.1	Durum	13.2		Bread	0.776
Bread	13.9	Durum	31.7		Bread	24	Durum	34.3		Bread	9.1	Durum	13.2		Bread	0.776
Bread	13.9	Durum	31.7		Bread	24	Durum	34.3		Bread	9.1	Durum	13.2		Bread	0.776
Bread	13.9	Durum	31.7		Bread	24	Durum	34.3271		Bread	9.1	Durum	13.2		Bread	0.776
Bread	13.9	Durum	31.7317		Bread	24	Durum	34.3446		Bread	9.1	Durum	13.2		Bread	0.777
Bread	13.95	Durum	31.755		Bread	24	Durum	34.3696		Bread	9.1	Durum	13.2		Bread	0.778
Bread	14	Durum	31.8		Bread	24	Durum	34.38		Bread	9.1	Durum	13.29		Bread	0.778
Bread	14	Durum	31.8538		Bread	24.0669	Durum	34.4		Bread	9.1	Durum	13.29		Bread	0.779
Bread	14	Durum	31.8683		Bread	24.1	Durum	34.4		Bread	9.1	Durum	13.3		Bread	0.779
Bread	14	Durum	31.9		Bread	24.1	Durum	34.46		Bread	9.1	Durum	13.3		Bread	0.779
Bread	14	Durum	31.9175		Bread	24.1	Durum	34.5		Bread	9.1	Durum	13.3		Bread	0.78
Bread	14	Durum	31.9567		Bread	24.1	Durum	34.5246		Bread	9.1	Durum	13.3		Bread	0.78
Bread	14	Durum	31.9898		Bread	24.13	Durum	34.5278		Bread	9.1	Durum	13.3		Bread	0.78
Bread	14	Durum	32		Bread	24.1413	Durum	34.6		Bread	9.1	Durum	13.3		Bread	0.782
Bread	14.06	Durum	32.0984		Bread	24.1625	Durum	34.6		Bread	9.1	Durum	13.3		Bread	0.782
Bread	14.0857	Durum	32.1		Bread	24.1946	Durum	34.63		Bread	9.1	Durum	13.3		Bread	0.782
Bread	14.1	Durum	32.1		Bread	24.2	Durum	34.6916		Bread	9.11	Durum	13.3		Bread	0.783
Bread	14.1	Durum	32.13		Bread	24.2	Durum	34.7		Bread	9.11	Durum	13.3		Bread	0.783
Bread	14.1	Durum	32.148		Bread	24.2	Durum	34.7		Bread	9.11	Durum	13.3		Bread	0.783
Bread	14.1	Durum	32.2		Bread	24.2442	Durum	34.7		Bread	9.12	Durum	13.3		Bread	0.784
Bread	14.1	Durum	32.2		Bread	24.27	Durum	34.706		Bread	9.14	Durum	13.31		Bread	0.784
Bread	14.1314	Durum	32.2288		Bread	24.4	Durum	34.7161		Bread	9.14	Durum	13.31		Bread	0.785
Bread	14.1379	Durum	32.2525		Bread	24.4	Durum	34.78		Bread	9.15	Durum	13.33		Bread	0.7851
Bread	14.1793	Durum	32.2883		Bread	24.4	Durum	34.8		Bread	9.15	Durum	13.34		Bread	0.787
Bread	14.2	Durum	32.3		Bread	24.4	Durum	34.9		Bread	9.17	Durum	13.39		Bread	0.788
Bread	14.2	Durum	32.3		Bread	24.4	Durum	34.935		Bread	9.18	Durum	13.4		Bread	0.79
Bread	14.2	Durum	32.36		Bread	24.4	Durum	34.9613		Bread	9.18	Durum	13.4		Bread	0.790738
Bread	14.24	Durum	32.4		Bread	24.4	Durum	35		Bread	9.18	Durum	13.4		Bread	0.791
Bread	14.3	Durum	32.4		Bread	24.4314	Durum	35		Bread	9.2	Durum	13.4		Bread	0.792
Bread	14.3	Durum	32.4178		Bread	24.4679	Durum	35		Bread	9.2	Durum	13.4		Bread	0.792
Bread	14.3	Durum	32.4217		Bread	24.4684	Durum	35		Bread	9.2	Durum	13.4		Bread	0.792
Bread	14.4	Durum	32.5		Bread	24.5	Durum	35		Bread	9.2	Durum	13.4		Bread	0.792
Bread	14.4	Durum	32.5		Bread	24.5	Durum	35		Bread	9.2	Durum	13.4		Bread	0.792
Bread	14.5	Durum	32.6125		Bread	24.5	Durum	35		Bread	9.2	Durum	13.4		Bread	0.793
Bread	14.6	Durum	32.6532		Bread	24.5	Durum	35		Bread	9.2	Durum	13.4		Bread	0.793
Bread	14.6	Durum	32.6783		Bread	24.5	Durum	35		Bread	9.2	Durum	13.4		Bread	0.795
Bread	14.6	Durum	32.7		Bread	24.5115	Durum	35		Bread	9.2	Durum	13.4		Bread	0.796
Bread	14.63	Durum	32.7		Bread	24.5775	Durum	35		Bread	9.2	Durum	13.4		Bread	0.796
Bread	14.66	Durum	32.7		Bread	24.6	Durum	35		Bread	9.2	Durum	13.4		Bread	0.7969
Bread	14.7	Durum	32.7767		Bread	24.6	Durum	35		Bread	9.2	Durum	13.4		Bread	0.797
Bread	14.7	Durum	32.79		Bread	24.63	Durum	35		Bread	9.2	Durum	13.4		Bread	0.798
Bread	14.7	Durum	32.7984		Bread	24.7	Durum	35		Bread	9.2	Durum	13.4		Bread	0.799
Bread	14.7882	Durum	32.8		Bread	24.74	Durum	35		Bread	9.2	Durum	13.41		Bread	0.8
Bread	14.8	Durum	32.8		Bread	24.8	Durum	35		Bread	9.2	Durum	13.43		Bread	0.8
Bread	14.8	Durum	32.8293		Bread	24.8	Durum	35.05		Bread	9.2	Durum	13.43		Bread	0.8
Bread	14.8	Durum	32.8404		Bread	24.8	Durum	35.06		Bread	9.2	Durum	13.43		Bread	0.8
Bread	14.82	Durum	32.85		Bread	24.8	Durum	35.0675		Bread	9.2	Durum	13.45		Bread	0.801
Bread	14.83	Durum	32.86		Bread	24.8	Durum	35.18		Bread	9.2	Durum	13.48		Bread	0.8013
Bread	14.88	Durum	32.8925		Bread	24.8	Durum	35.2		Bread	9.21	Durum	13.5		Bread	0.803
Bread	14.9	Durum	32.9		Bread	24.8289	Durum	35.2		Bread	9.22	Durum	13.5		Bread	0.8033
Bread	14.9	Durum	32.9033		Bread	24.8493	Durum	35.2		Bread	9.22	Durum	13.5		Bread	0.8034
Bread	14.9138	Durum	32.9054		Bread	24.862	Durum	35.2		Bread	9.22	Durum	13.5		Bread	0.805
Bread	15	Durum	32.9181		Bread	24.873	Durum	35.3		Bread	9.22	Durum	13.5		Bread	0.805
Bread	15	Durum	32.9521		Bread	24.9	Durum	35.3		Bread	9.23	Durum	13.5		Bread	0.8057
Bread	15	Durum	32.9575		Bread	24.9	Durum	35.3		Bread	9.23	Durum	13.5		Bread	0.806
Bread	15	Durum	32.96		Bread	24.9	Durum	35.3		Bread	9.23	Durum	13.5		Bread	0.806
Bread	15	Durum	33		Bread	24.9	Durum	35.3		Bread	9.23	Durum	13.5		Bread	0.806
Bread	15	Durum	33		Bread	24.9	Durum	35.4		Bread	9.24	Durum	13.5		Bread	0.807248
Bread	15	Durum	33.005		Bread	24.9236	Durum	35.4117		Bread	9.24	Durum	13.5		Bread	0.808
Bread	15.0535	Durum	33.015		Bread	24.929	Durum	35.4505		Bread	9.24	Durum	13.5		Bread	0.809
Bread	15.1	Durum	33.0375		Bread	24.9687	Durum	35.4527		Bread	9.24	Durum	13.5		Bread	0.81
Bread	15.1	Durum	33.07		Bread	24.97	Durum	35.5		Bread	9.25	Durum	13.5		Bread	0.81
Bread	15.1143	Durum	33.1		Bread	25	Durum	35.6		Bread	9.26	Durum	13.5		Bread	0.81
Bread	15.16	Durum	33.1		Bread	25	Durum	35.6		Bread	9.28	Durum	13.5		Bread	0.8102
Bread	15.19	Durum	33.1		Bread	25	Durum	35.6		Bread	9.3	Durum	13.51		Bread	0.811
Bread	15.2	Durum	33.139		Bread	25	Durum	35.7		Bread	9.3	Durum	13.52		Bread	0.812
Bread	15.2	Durum	33.1417		Bread	25	Durum	35.7		Bread	9.3	Durum	13.55		Bread	0.812
Bread	15.2	Durum	33.145		Bread	25	Durum	35.7		Bread	9.3	Durum	13.58		Bread	0.813
Bread	15.2	Durum	33.1746		Bread	25	Durum	35.7109		Bread	9.3	Durum	13.6		Bread	0.814
Bread	15.2175	Durum	33.2		Bread	25	Durum	35.7717		Bread	9.3	Durum	13.6		Bread	0.814
Bread	15.24	Durum	33.2		Bread	25	Durum	35.8		Bread	9.3	Durum	13.6		Bread	0.815
Bread	15.2622	Durum	33.2239		Bread	25	Durum	35.8025		Bread	9.3	Durum	13.6		Bread	0.815
Bread	15.3	Durum	33.2343		Bread	25	Durum	35.8036		Bread	9.3	Durum	13.6		Bread	0.815
Bread	15.32	Durum	33.2609		Bread	25	Durum	35.8067		Bread	9.3	Durum	13.6		Bread	0.815
Bread	15.3343	Durum	33.3		Bread	25	Durum	35.8107		Bread	9.3	Durum	13.6		Bread	0.815
Bread	15.335	Durum	33.3		Bread	25	Durum	35.9		Bread	9.3	Durum	13.6		Bread	0.816
Bread	15.382	Durum	33.3		Bread	25	Durum	35.9227		Bread	9.3	Durum	13.6		Bread	0.816
Bread	15.39	Durum	33.3182		Bread	25	Durum	35.9378		Bread	9.3	Durum	13.6		Bread	0.816
Bread	15.4	Durum	33.32		Bread	25.0075	Durum	36		Bread	9.3	Durum	13.6		Bread	0.816
Bread	15.4	Durum	33.33		Bread	25.033	Durum	36		Bread	9.3	Durum	13.6		Bread	0.816
Bread	15.4509	Durum	33.3312		Bread	25.0496	Durum	36		Bread	9.3	Durum	13.61		Bread	0.816
Bread	15.5	Durum	33.4		Bread	25.1	Durum	36		Bread	9.3	Durum	13.61		Bread	0.817
Bread	15.5	Durum	33.4		Bread	25.1137	Durum	36		Bread	9.3	Durum	13.63		Bread	0.818
Bread	15.5	Durum	33.4567		Bread	25.132	Durum	36		Bread	9.3	Durum	13.63		Bread	0.818
Bread	15.5026	Durum	33.4583		Bread	25.1946	Durum	36		Bread	9.3	Durum	13.64		Bread	0.819
Bread	15.51	Durum	33.4583		Bread	25.2	Durum	36		Bread	9.3	Durum	13.68		Bread	0.819
Bread	15.56	Durum	33.4776		Bread	25.2	Durum	36		Bread	9.3	Durum	13.7		Bread	0.8191
Bread	15.6	Durum	33.48		Bread	25.2	Durum	36		Bread	9.3	Durum	13.7		Bread	0.82
Bread	15.6	Durum	33.5225		Bread	25.2	Durum	36		Bread	9.3	Durum	13.7		Bread	0.82
Bread	15.66	Durum	33.545		Bread	25.2	Durum	36		Bread	9.3	Durum	13.7		Bread	0.82
Bread	15.7385	Durum	33.6		Bread	25.2	Durum	36		Bread	9.3	Durum	13.7		Bread	0.8206
Bread	15.7422	Durum	33.6		Bread	25.2519	Durum	36		Bread	9.3	Durum	13.7		Bread	0.821
Bread	15.8	Durum	33.6483		Bread	25.2593	Durum	36		Bread	9.3	Durum	13.7		Bread	0.821
Bread	15.8	Durum	33.66		Bread	25.3	Durum	36		Bread	9.3	Durum	13.7		Bread	0.822
Bread	15.8	Durum	33.7		Bread	25.3	Durum	36		Bread	9.3	Durum	13.7		Bread	0.8235
Bread	15.83	Durum	33.7		Bread	25.3	Durum	36		Bread	9.3	Durum	13.72		Bread	0.8235
Bread	15.87	Durum	33.7171		Bread	25.3	Durum	36		Bread	9.34	Durum	13.73		Bread	0.824
Bread	15.9	Durum	33.7363		Bread	25.39	Durum	36		Bread	9.34	Durum	13.76		Bread	0.825
Bread	15.9	Durum	33.76		Bread	25.4	Durum	36		Bread	9.34	Durum	13.8		Bread	0.825
Bread	15.9565	Durum	33.8		Bread	25.4	Durum	36		Bread	9.34	Durum	13.8		Bread	0.825
Bread	15.9585	Durum	33.8217		Bread	25.4	Durum	36		Bread	9.34	Durum	13.8		Bread	0.826
Bread	15.9672	Durum	33.8525		Bread	25.4	Durum	36		Bread	9.35	Durum	13.8		Bread	0.826
Bread	16	Durum	33.8667		Bread	25.4092	Durum	36.0973		Bread	9.36	Durum	13.8		Bread	0.826
Bread	16	Durum	33.9		Bread	25.4235	Durum	36.1		Bread	9.36	Durum	13.8		Bread	0.826
Bread	16	Durum	33.9118		Bread	25.4463	Durum	36.1058		Bread	9.36	Durum	13.8		Bread	0.826
Bread	16	Durum	33.9217		Bread	25.4563	Durum	36.1633		Bread	9.36	Durum	13.81		Bread	0.826
Bread	16	Durum	33.9275		Bread	25.4955	Durum	36.17		Bread	9.36	Durum	13.81		Bread	0.826894
Bread	16	Durum	33.9312		Bread	25.5	Durum	36.1818		Bread	9.37	Durum	13.85		Bread	0.827
Bread	16	Durum	33.935		Bread	25.5	Durum	36.2725		Bread	9.38	Durum	13.88		Bread	0.828
Bread	16	Durum	33.9392		Bread	25.54	Durum	36.2867		Bread	9.38	Durum	13.9		Bread	0.828
Bread	16	Durum	33.98		Bread	25.5834	Durum	36.3		Bread	9.38	Durum	13.9		Bread	0.828
Bread	16	Durum	34		Bread	25.5894	Durum	36.3		Bread	9.39	Durum	13.9		Bread	0.828
Bread	16	Durum	34		Bread	25.6	Durum	36.3083		Bread	9.4	Durum	13.9		Bread	0.828
Bread	16	Durum	34.0567		Bread	25.6	Durum	36.345		Bread	9.4	Durum	13.9		Bread	0.8283
Bread	16	Durum	34.0917		Bread	25.6	Durum	36.4017		Bread	9.4	Durum	13.9		Bread	0.829226
Bread	16	Durum	34.0975		Bread	25.6	Durum	36.5		Bread	9.4	Durum	13.9		Bread	0.8294
Bread	16	Durum	34.1		Bread	25.6258	Durum	36.6		Bread	9.4	Durum	13.9		Bread	0.831
Bread	16.02	Durum	34.1267		Bread	25.6477	Durum	36.6		Bread	9.4	Durum	13.91		Bread	0.832
Bread	16.03	Durum	34.135		Bread	25.6741	Durum	36.6451		Bread	9.4	Durum	13.91		Bread	0.832
Bread	16.09	Durum	34.1631		Bread	25.6771	Durum	36.65		Bread	9.4	Durum	13.92		Bread	0.833
Bread	16.0982	Durum	34.17		Bread	25.7	Durum	36.7		Bread	9.4	Durum	13.94		Bread	0.833
Bread	16.1	Durum	34.1817		Bread	25.7	Durum	36.88		Bread	9.4	Durum	13.94		Bread	0.833
Bread	16.1	Durum	34.2		Bread	25.7358	Durum	36.955		Bread	9.4	Durum	13.94		Bread	0.8354
Bread	16.11	Durum	34.2		Bread	25.7395	Durum	36.9633		Bread	9.4	Durum	13.96		Bread	0.8369
Bread	16.14	Durum	34.2		Bread	25.7632	Durum	36.97		Bread	9.4	Durum	14		Bread	0.837
Bread	16.1502	Durum	34.2333		Bread	25.7835	Durum	36.995		Bread	9.4	Durum	14		Bread	0.837
Bread	16.17	Durum	34.24		Bread	25.8	Durum	37		Bread	9.4	Durum	14		Bread	0.837464
Bread	16.1765	Durum	34.2706		Bread	25.8	Durum	37		Bread	9.4	Durum	14		Bread	0.838
Bread	16.1986	Durum	34.28		Bread	25.872	Durum	37		Bread	9.4	Durum	14		Bread	0.839
Bread	16.2	Durum	34.2887		Bread	25.8732	Durum	37		Bread	9.4	Durum	14		Bread	0.8399
Bread	16.2	Durum	34.3		Bread	25.89	Durum	37		Bread	9.4	Durum	14		Bread	0.84
Bread	16.2	Durum	34.3		Bread	25.89	Durum	37		Bread	9.4	Durum	14		Bread	0.84
Bread	16.2	Durum	34.35		Bread	25.9	Durum	37		Bread	9.4	Durum	14		Bread	0.8413
Bread	16.25	Durum	34.475		Bread	25.9	Durum	37		Bread	9.4	Durum	14		Bread	0.842
Bread	16.27	Durum	34.5		Bread	25.9	Durum	37		Bread	9.4	Durum	14		Bread	0.842
Bread	16.2887	Durum	34.5		Bread	25.9	Durum	37		Bread	9.4	Durum	14		Bread	0.844
Bread	16.3	Durum	34.5967		Bread	25.9	Durum	37		Bread	9.4	Durum	14.1		Bread	0.845
Bread	16.3	Durum	34.6		Bread	25.9166	Durum	37		Bread	9.4	Durum	14.1		Bread	0.845
Bread	16.32	Durum	34.6433		Bread	25.94	Durum	37		Bread	9.4	Durum	14.1		Bread	0.845
Bread	16.377	Durum	34.6771		Bread	26	Durum	37		Bread	9.4	Durum	14.1		Bread	0.846
Bread	16.3811	Durum	34.7		Bread	26	Durum	37		Bread	9.4	Durum	14.1		Bread	0.846
Bread	16.4	Durum	34.7		Bread	26	Durum	37		Bread	9.41	Durum	14.1		Bread	0.846
Bread	16.4171	Durum	34.8		Bread	26	Durum	37.0767		Bread	9.42	Durum	14.1		Bread	0.8472
Bread	16.4365	Durum	34.8		Bread	26	Durum	37.16		Bread	9.43	Durum	14.1		Bread	0.848
Bread	16.4665	Durum	34.8		Bread	26	Durum	37.1717		Bread	9.43	Durum	14.1		Bread	0.848
Bread	16.48	Durum	34.8425		Bread	26	Durum	37.1783		Bread	9.46	Durum	14.1		Bread	0.849111
Bread	16.5	Durum	34.8667		Bread	26	Durum	37.18		Bread	9.46	Durum	14.1		Bread	0.85
Bread	16.5	Durum	34.9		Bread	26	Durum	37.2016		Bread	9.48	Durum	14.19		Bread	0.85
Bread	16.5	Durum	34.9		Bread	26	Durum	37.265		Bread	9.49	Durum	14.19		Bread	0.85
Bread	16.5	Durum	34.9125		Bread	26	Durum	37.3		Bread	9.5	Durum	14.2		Bread	0.851
Bread	16.5	Durum	34.93		Bread	26	Durum	37.3		Bread	9.5	Durum	14.2		Bread	0.8514
Bread	16.54	Durum	34.955		Bread	26	Durum	37.43		Bread	9.5	Durum	14.2		Bread	0.8531
Bread	16.54	Durum	34.9767		Bread	26	Durum	37.5		Bread	9.5	Durum	14.2		Bread	0.854
Bread	16.5736	Durum	34.9883		Bread	26	Durum	37.5		Bread	9.5	Durum	14.2		Bread	0.855
Bread	16.5817	Durum	35		Bread	26	Durum	37.5503		Bread	9.5	Durum	14.2		Bread	0.855
Bread	16.6	Durum	35		Bread	26	Durum	37.58		Bread	9.5	Durum	14.2		Bread	0.855
Bread	16.6	Durum	35		Bread	26	Durum	37.59		Bread	9.5	Durum	14.25		Bread	0.8551
Bread	16.6	Durum	35		Bread	26	Durum	37.6		Bread	9.5	Durum	14.25		Bread	0.856
Bread	16.6	Durum	35.0738		Bread	26	Durum	37.6383		Bread	9.5	Durum	14.25		Bread	0.856
Bread	16.64	Durum	35.1		Bread	26	Durum	37.655		Bread	9.5	Durum	14.3		Bread	0.856
Bread	16.64	Durum	35.1		Bread	26.019	Durum	37.7		Bread	9.5	Durum	14.3		Bread	0.856065
Bread	16.6456	Durum	35.1		Bread	26.0269	Durum	37.7		Bread	9.5	Durum	14.3		Bread	0.8575
Bread	16.6495	Durum	35.1006		Bread	26.044	Durum	37.7333		Bread	9.5	Durum	14.3		Bread	0.858
Bread	16.6595	Durum	35.11		Bread	26.0472	Durum	37.74		Bread	9.5	Durum	14.33		Bread	0.858
Bread	16.67	Durum	35.1217		Bread	26.0535	Durum	37.805		Bread	9.5	Durum	14.4		Bread	0.858
Bread	16.7095	Durum	35.2		Bread	26.07	Durum	37.935		Bread	9.5	Durum	14.4		Bread	0.86
Bread	16.75	Durum	35.2		Bread	26.09	Durum	37.95		Bread	9.5	Durum	14.4		Bread	0.86
Bread	16.8	Durum	35.2		Bread	26.0988	Durum	37.985		Bread	9.5	Durum	14.4		Bread	0.86
Bread	16.8	Durum	35.22		Bread	26.1	Durum	38		Bread	9.5	Durum	14.4		Bread	0.860519
Bread	16.8	Durum	35.2217		Bread	26.1	Durum	38		Bread	9.5	Durum	14.4		Bread	0.861
Bread	16.8	Durum	35.3032		Bread	26.1	Durum	38		Bread	9.5	Durum	14.44		Bread	0.862
Bread	16.81	Durum	35.35		Bread	26.1	Durum	38		Bread	9.5	Durum	14.46		Bread	0.862
Bread	16.8244	Durum	35.3672		Bread	26.143	Durum	38		Bread	9.5	Durum	14.47		Bread	0.863
Bread	16.83	Durum	35.37		Bread	26.2	Durum	38		Bread	9.5	Durum	14.48		Bread	0.864
Bread	16.86	Durum	35.3725		Bread	26.2	Durum	38		Bread	9.5	Durum	14.5		Bread	0.864
Bread	16.9	Durum	35.4		Bread	26.2	Durum	38		Bread	9.5	Durum	14.5		Bread	0.865
Bread	16.9	Durum	35.4		Bread	26.2	Durum	38		Bread	9.5	Durum	14.6		Bread	0.866
Bread	16.91	Durum	35.4		Bread	26.2	Durum	38		Bread	9.5	Durum	14.6		Bread	0.8672
Bread	16.93	Durum	35.4289		Bread	26.2	Durum	38		Bread	9.51	Durum	14.6		Bread	0.868
Bread	16.94	Durum	35.43		Bread	26.2	Durum	38		Bread	9.52	Durum	14.6		Bread	0.868
Bread	16.95	Durum	35.49		Bread	26.2201	Durum	38		Bread	9.52	Durum	14.6		Bread	0.869
Bread	17	Durum	35.4917		Bread	26.2297	Durum	38		Bread	9.52	Durum	14.6		Bread	0.869
Bread	17	Durum	35.5		Bread	26.2333	Durum	38		Bread	9.54	Durum	14.63		Bread	0.869757
Bread	17	Durum	35.5675		Bread	26.2848	Durum	38		Bread	9.54	Durum	14.63		Bread	0.87
Bread	17	Durum	35.5833		Bread	26.3	Durum	38		Bread	9.54	Durum	14.65		Bread	0.87
Bread	17	Durum	35.5867		Bread	26.3	Durum	38		Bread	9.56	Durum	14.65		Bread	0.87
Bread	17	Durum	35.6		Bread	26.3	Durum	38		Bread	9.57	Durum	14.7		Bread	0.87
Bread	17	Durum	35.6		Bread	26.3	Durum	38		Bread	9.57	Durum	14.7		Bread	0.87
Bread	17	Durum	35.7		Bread	26.3	Durum	38		Bread	9.57	Durum	14.75		Bread	0.87
Bread	17	Durum	35.7		Bread	26.3	Durum	38		Bread	9.57	Durum	14.81		Bread	0.871
Bread	17	Durum	35.765		Bread	26.3	Durum	38		Bread	9.57	Durum	14.85		Bread	0.871
Bread	17	Durum	35.8688		Bread	26.3	Durum	38		Bread	9.58	Durum	14.9		Bread	0.8712
Bread	17	Durum	35.875		Bread	26.3	Durum	38.0294		Bread	9.58	Durum	14.9		Bread	0.8714
Bread	17	Durum	35.8983		Bread	26.3	Durum	38.1		Bread	9.59	Durum	14.9		Bread	0.872
Bread	17.01	Durum	35.9		Bread	26.31	Durum	38.1		Bread	9.6	Durum	14.97		Bread	0.872
Bread	17.01	Durum	35.9		Bread	26.348	Durum	38.105		Bread	9.6	Durum	14.98		Bread	0.873
Bread	17.03	Durum	35.9		Bread	26.3579	Durum	38.1317		Bread	9.6	Durum	14.98		Bread	0.873
Bread	17.0381	Durum	35.9819		Bread	26.3716	Durum	38.2		Bread	9.6	Durum	14.99		Bread	0.873
Bread	17.0455	Durum	35.9951		Bread	26.3969	Durum	38.2667		Bread	9.6	Durum	15		Bread	0.873
Bread	17.0455	Durum	36		Bread	26.4	Durum	38.27		Bread	9.6	Durum	15		Bread	0.874
Bread	17.068	Durum	36		Bread	26.4	Durum	38.4		Bread	9.6	Durum	15.02		Bread	0.875
Bread	17.07	Durum	36.1		Bread	26.4	Durum	38.4233		Bread	9.6	Durum	15.06		Bread	0.876
Bread	17.07	Durum	36.1		Bread	26.4	Durum	38.4275		Bread	9.6	Durum	15.16		Bread	0.877
Bread	17.0899	Durum	36.125		Bread	26.4	Durum	38.44		Bread	9.6	Durum	15.19		Bread	0.878
Bread	17.1	Durum	36.2		Bread	26.4	Durum	38.5		Bread	9.6	Durum	15.2		Bread	0.878
Bread	17.1	Durum	36.2		Bread	26.4455	Durum	38.5		Bread	9.6	Durum	15.2		Bread	0.878
Bread	17.1	Durum	36.2		Bread	26.4546	Durum	38.5025		Bread	9.6	Durum	15.2		Bread	0.8783
Bread	17.1	Durum	36.2124		Bread	26.4581	Durum	38.5033		Bread	9.6	Durum	15.28		Bread	0.8787
Bread	17.1431	Durum	36.2398		Bread	26.4766	Durum	38.545		Bread	9.6	Durum	15.3		Bread	0.88
Bread	17.1696	Durum	36.275		Bread	26.5	Durum	38.6		Bread	9.6	Durum	15.37		Bread	0.881
Bread	17.17	Durum	36.3		Bread	26.5	Durum	38.645		Bread	9.6	Durum	15.4		Bread	0.882
Bread	17.175	Durum	36.335		Bread	26.5185	Durum	38.6512		Bread	9.6	Durum	15.4		Bread	0.882
Bread	17.177	Durum	36.37		Bread	26.5435	Durum	38.6617		Bread	9.6	Durum	15.4		Bread	0.882
Bread	17.19	Durum	36.3733		Bread	26.5568	Durum	38.69		Bread	9.6	Durum	15.4		Bread	0.882
Bread	17.19	Durum	36.42		Bread	26.5577	Durum	38.7		Bread	9.6	Durum	15.42		Bread	0.882
Bread	17.1965	Durum	36.4236		Bread	26.6	Durum	38.7603		Bread	9.6	Durum	15.5		Bread	0.883
Bread	17.1965	Durum	36.4767		Bread	26.6	Durum	38.77		Bread	9.6	Durum	15.5		Bread	0.884
Bread	17.2	Durum	36.4959		Bread	26.6	Durum	38.8233		Bread	9.6	Durum	15.5		Bread	0.8847
Bread	17.2	Durum	36.5		Bread	26.6	Durum	38.85		Bread	9.6	Durum	15.5		Bread	0.8872
Bread	17.23	Durum	36.5845		Bread	26.601	Durum	38.9617		Bread	9.6	Durum	15.52		Bread	0.888
Bread	17.29	Durum	36.6		Bread	26.6415	Durum	39		Bread	9.6	Durum	15.58		Bread	0.889
Bread	17.2914	Durum	36.6		Bread	26.6664	Durum	39		Bread	9.6	Durum	15.6		Bread	0.89
Bread	17.2953	Durum	36.6		Bread	26.6845	Durum	39		Bread	9.6	Durum	15.6		Bread	0.89
Bread	17.3	Durum	36.6467		Bread	26.7	Durum	39		Bread	9.6	Durum	15.65		Bread	0.89
Bread	17.3	Durum	36.655		Bread	26.7	Durum	39		Bread	9.6	Durum	15.66		Bread	0.89
Bread	17.3	Durum	36.655		Bread	26.7	Durum	39		Bread	9.6	Durum	15.66		Bread	0.89
Bread	17.31	Durum	36.7		Bread	26.7	Durum	39		Bread	9.6	Durum	15.7		Bread	0.891
Bread	17.3593	Durum	36.7033		Bread	26.7	Durum	39		Bread	9.61	Durum	15.7		Bread	0.891
Bread	17.4	Durum	36.715		Bread	26.7	Durum	39		Bread	9.61	Durum	15.72		Bread	0.891
Bread	17.41	Durum	36.8		Bread	26.7	Durum	39		Bread	9.62	Durum	15.76		Bread	0.891
Bread	17.442	Durum	36.8		Bread	26.7358	Durum	39		Bread	9.63	Durum	15.8		Bread	0.892
Bread	17.4535	Durum	36.8175		Bread	26.7484	Durum	39		Bread	9.63	Durum	15.85		Bread	0.893
Bread	17.46	Durum	36.855		Bread	26.75	Durum	39.0554		Bread	9.64	Durum	15.88		Bread	0.8931
Bread	17.4697	Durum	36.9		Bread	26.76	Durum	39.065		Bread	9.65	Durum	15.88		Bread	0.894
Bread	17.49	Durum	36.9		Bread	26.8	Durum	39.0675		Bread	9.65	Durum	15.9		Bread	0.894
Bread	17.5	Durum	37		Bread	26.826	Durum	39.0783		Bread	9.66	Durum	15.9		Bread	0.894
Bread	17.5	Durum	37		Bread	26.9	Durum	39.085		Bread	9.66	Durum	16		Bread	0.895653
Bread	17.5	Durum	37		Bread	26.9	Durum	39.1		Bread	9.66	Durum	16.03		Bread	0.8957
Bread	17.5	Durum	37.0564		Bread	26.9	Durum	39.1		Bread	9.66	Durum	16.08		Bread	0.896
Bread	17.5	Durum	37.075		Bread	26.9	Durum	39.1516		Bread	9.67	Durum	16.08		Bread	0.896
Bread	17.5	Durum	37.1		Bread	26.9	Durum	39.19		Bread	9.67	Durum	16.1		Bread	0.896
Bread	17.5	Durum	37.1		Bread	26.9	Durum	39.215		Bread	9.67	Durum	16.13		Bread	0.898
Bread	17.51	Durum	37.1		Bread	26.9	Durum	39.2717		Bread	9.67	Durum	16.15		Bread	0.898631
Bread	17.58	Durum	37.145		Bread	26.9	Durum	39.2719		Bread	9.68	Durum	16.18		Bread	0.899
Bread	17.6	Durum	37.1852		Bread	26.9672	Durum	39.3168		Bread	9.68	Durum	16.19		Bread	0.899
Bread	17.6	Durum	37.2		Bread	27	Durum	39.3267		Bread	9.69	Durum	16.2		Bread	0.9
Bread	17.6	Durum	37.2		Bread	27	Durum	39.33		Bread	9.69	Durum	16.22		Bread	0.9
Bread	17.64	Durum	37.2		Bread	27	Durum	39.4603		Bread	9.7	Durum	16.25		Bread	0.9004
Bread	17.649	Durum	37.4		Bread	27	Durum	39.4918		Bread	9.7	Durum	16.28		Bread	0.901
Bread	17.65	Durum	37.4625		Bread	27	Durum	39.53		Bread	9.7	Durum	16.28		Bread	0.901
Bread	17.669	Durum	37.5828		Bread	27	Durum	39.575		Bread	9.7	Durum	16.38		Bread	0.901
Bread	17.67	Durum	37.6		Bread	27	Durum	39.65		Bread	9.7	Durum	16.45		Bread	0.902
Bread	17.6735	Durum	37.6175		Bread	27	Durum	39.6775		Bread	9.7	Durum	16.5		Bread	0.903
Bread	17.6885	Durum	37.7		Bread	27	Durum	39.7997		Bread	9.7	Durum	16.5		Bread	0.905
Bread	17.7	Durum	37.79		Bread	27	Durum	39.83		Bread	9.7	Durum	16.5		Bread	0.9051
Bread	17.7	Durum	37.8		Bread	27	Durum	39.93		Bread	9.7	Durum	16.5		Bread	0.906
Bread	17.7	Durum	37.86		Bread	27	Durum	39.95		Bread	9.7	Durum	16.5		Bread	0.9061
Bread	17.7	Durum	37.9		Bread	27	Durum	40		Bread	9.7	Durum	16.54		Bread	0.908
Bread	17.77	Durum	37.9		Bread	27	Durum	40		Bread	9.7	Durum	16.63		Bread	0.9085
Bread	17.8	Durum	37.9		Bread	27	Durum	40		Bread	9.7	Durum	16.64		Bread	0.909
Bread	17.8	Durum	37.9883		Bread	27	Durum	40		Bread	9.7	Durum	16.72		Bread	0.909
Bread	17.8	Durum	38		Bread	27	Durum	40		Bread	9.7	Durum	16.75		Bread	0.91
Bread	17.8	Durum	38.1		Bread	27	Durum	40		Bread	9.7	Durum	16.75		Bread	0.91
Bread	17.8	Durum	38.1		Bread	27	Durum	40		Bread	9.7	Durum	16.75		Bread	0.91
Bread	17.8	Durum	38.1175		Bread	27	Durum	40		Bread	9.7	Durum	16.77		Bread	0.911
Bread	17.81	Durum	38.1359		Bread	27	Durum	40		Bread	9.7	Durum	16.83		Bread	0.912
Bread	17.8272	Durum	38.1367		Bread	27	Durum	40.04		Bread	9.7	Durum	16.85		Bread	0.912
Bread	17.83	Durum	38.2		Bread	27	Durum	40.05		Bread	9.7	Durum	16.88		Bread	0.913
Bread	17.839	Durum	38.2		Bread	27	Durum	40.0883		Bread	9.7	Durum	16.91		Bread	0.913
Bread	17.85	Durum	38.2		Bread	27	Durum	40.2211		Bread	9.7	Durum	16.91		Bread	0.915
Bread	17.8585	Durum	38.2		Bread	27	Durum	40.2697		Bread	9.7	Durum	16.93		Bread	0.917
Bread	17.88	Durum	38.3		Bread	27.0466	Durum	40.365		Bread	9.7	Durum	17		Bread	0.917
Bread	17.892	Durum	38.3575		Bread	27.07	Durum	40.4		Bread	9.7	Durum	17		Bread	0.917
Bread	17.9315	Durum	38.43		Bread	27.07	Durum	40.4633		Bread	9.7	Durum	17		Bread	0.917
Bread	17.9392	Durum	38.4411		Bread	27.0915	Durum	40.5		Bread	9.7	Durum	17		Bread	0.918
Bread	17.9415	Durum	38.5		Bread	27.1	Durum	40.57		Bread	9.7	Durum	17.08		Bread	0.918
Bread	17.99	Durum	38.5		Bread	27.1	Durum	40.61		Bread	9.7	Durum	17.09		Bread	0.918
Bread	18	Durum	38.5		Bread	27.1	Durum	40.7602		Bread	9.7	Durum	17.1		Bread	0.918
Bread	18	Durum	38.5		Bread	27.1	Durum	40.77		Bread	9.7	Durum	17.1		Bread	0.919
Bread	18	Durum	38.5429		Bread	27.1	Durum	40.83		Bread	9.7	Durum	17.1		Bread	0.919
Bread	18	Durum	38.6067		Bread	27.1	Durum	40.8625		Bread	9.7	Durum	17.12		Bread	0.92
Bread	18	Durum	38.6129		Bread	27.1	Durum	40.88		Bread	9.7	Durum	17.25		Bread	0.92
Bread	18	Durum	38.6216		Bread	27.1	Durum	40.8936		Bread	9.7	Durum	17.3		Bread	0.92
Bread	18	Durum	38.655		Bread	27.1284	Durum	41		Bread	9.7	Durum	17.33		Bread	0.92
Bread	18	Durum	38.7		Bread	27.1419	Durum	41		Bread	9.71	Durum	17.4		Bread	0.92
Bread	18	Durum	38.7521		Bread	27.1446	Durum	41		Bread	9.72	Durum	17.43		Bread	0.921
Bread	18	Durum	38.76		Bread	27.1651	Durum	41		Bread	9.72	Durum	17.45		Bread	0.923
Bread	18	Durum	38.8		Bread	27.178	Durum	41		Bread	9.72	Durum	17.47		Bread	0.925
Bread	18.01	Durum	38.825		Bread	27.1858	Durum	41		Bread	9.73	Durum	17.6		Bread	0.925
Bread	18.022	Durum	38.825		Bread	27.1899	Durum	41		Bread	9.73	Durum	17.8		Bread	0.925
Bread	18.0426	Durum	38.9		Bread	27.2	Durum	41		Bread	9.73	Durum	17.83		Bread	0.926
Bread	18.0645	Durum	38.9907		Bread	27.2	Durum	41.0017		Bread	9.73	Durum	18		Bread	0.927
Bread	18.1	Durum	39		Bread	27.2	Durum	41.05		Bread	9.74	Durum	18		Bread	0.928
Bread	18.1	Durum	39		Bread	27.2	Durum	41.07		Bread	9.75	Durum	18.06		Bread	0.93
Bread	18.1	Durum	39		Bread	27.2	Durum	41.1204		Bread	9.76	Durum	18.14		Bread	0.93
Bread	18.1	Durum	39.0158		Bread	27.2	Durum	41.1433		Bread	9.77	Durum	18.2		Bread	0.93
Bread	18.1395	Durum	39.02		Bread	27.2	Durum	41.22		Bread	9.77	Durum	18.2		Bread	0.93
Bread	18.15	Durum	39.1		Bread	27.2	Durum	41.2273		Bread	9.79	Durum	18.25		Bread	0.93
Bread	18.17	Durum	39.1		Bread	27.244	Durum	41.2317		Bread	9.79	Durum	18.28		Bread	0.93
Bread	18.2	Durum	39.1		Bread	27.2556	Durum	41.2567		Bread	9.79	Durum	18.4		Bread	0.93
Bread	18.2	Durum	39.2		Bread	27.29	Durum	41.4		Bread	9.8	Durum	18.43		Bread	0.93
Bread	18.2	Durum	39.2		Bread	27.3	Durum	41.4149		Bread	9.8	Durum	18.45		Bread	0.93
Bread	18.2094	Durum	39.2017		Bread	27.3	Durum	41.43		Bread	9.8	Durum	18.45		Bread	0.931
Bread	18.21	Durum	39.4		Bread	27.3	Durum	41.4425		Bread	9.8	Durum	18.5		Bread	0.931
Bread	18.2215	Durum	39.4		Bread	27.3	Durum	41.5		Bread	9.8	Durum	18.52		Bread	0.932
Bread	18.24	Durum	39.4		Bread	27.3	Durum	41.5		Bread	9.8	Durum	18.53		Bread	0.9328
Bread	18.25	Durum	39.43		Bread	27.3	Durum	41.5589		Bread	9.8	Durum	18.63		Bread	0.933
Bread	18.25	Durum	39.4475		Bread	27.3125	Durum	41.6		Bread	9.8	Durum	18.63		Bread	0.9333
Bread	18.26	Durum	39.465		Bread	27.333	Durum	41.6033		Bread	9.8	Durum	18.65		Bread	0.934
Bread	18.2865	Durum	39.47		Bread	27.3989	Durum	41.62		Bread	9.8	Durum	18.75		Bread	0.934
Bread	18.3	Durum	39.5		Bread	27.4087	Durum	41.6233		Bread	9.8	Durum	18.95		Bread	0.936
Bread	18.3	Durum	39.6		Bread	27.413	Durum	41.6837		Bread	9.8	Durum	18.98		Bread	0.939
Bread	18.3	Durum	39.8		Bread	27.4483	Durum	41.7		Bread	9.8	Durum	19		Bread	0.939
Bread	18.3	Durum	39.9		Bread	27.458	Durum	41.7275		Bread	9.8	Durum	19.03		Bread	0.939
Bread	18.33	Durum	39.9017		Bread	27.5	Durum	41.8		Bread	9.8	Durum	19.04		Bread	0.94
Bread	18.33	Durum	39.985		Bread	27.5	Durum	41.82		Bread	9.8	Durum	19.13		Bread	0.94
Bread	18.36	Durum	39.99		Bread	27.5	Durum	41.88		Bread	9.8	Durum	19.13		Bread	0.94
Bread	18.3653	Durum	40		Bread	27.5	Durum	41.9166		Bread	9.8	Durum	19.2		Bread	0.94
Bread	18.3696	Durum	40		Bread	27.5094	Durum	41.9774		Bread	9.8	Durum	19.23		Bread	0.941
Bread	18.37	Durum	40.0683		Bread	27.533	Durum	41.9975		Bread	9.8	Durum	19.24		Bread	0.942
Bread	18.38	Durum	40.09		Bread	27.5757	Durum	42		Bread	9.8	Durum	19.28		Bread	0.943
Bread	18.39	Durum	40.2		Bread	27.6	Durum	42		Bread	9.8	Durum	19.28		Bread	0.945
Bread	18.4	Durum	40.2		Bread	27.6	Durum	42		Bread	9.8	Durum	19.3		Bread	0.946
Bread	18.4	Durum	40.2		Bread	27.6	Durum	42		Bread	9.8	Durum	19.31		Bread	0.947
Bread	18.4	Durum	40.3		Bread	27.633	Durum	42.2223		Bread	9.8	Durum	19.31		Bread	0.949
Bread	18.428	Durum	40.3		Bread	27.655	Durum	42.3		Bread	9.8	Durum	19.33		Bread	0.949
Bread	18.45	Durum	40.6		Bread	27.6732	Durum	42.3		Bread	9.8	Durum	19.43		Bread	0.9498
Bread	18.4565	Durum	40.6968		Bread	27.68	Durum	42.3		Bread	9.8	Durum	19.54		Bread	0.9499
Bread	18.466	Durum	40.7167		Bread	27.6899	Durum	42.3436		Bread	9.8	Durum	19.56		Bread	0.95
Bread	18.5	Durum	40.8		Bread	27.7	Durum	42.38		Bread	9.8	Durum	19.56		Bread	0.95
Bread	18.5	Durum	40.99		Bread	27.7	Durum	42.435		Bread	9.8	Durum	19.69		Bread	0.95
Bread	18.5	Durum	41.1214		Bread	27.7075	Durum	42.4775		Bread	9.8	Durum	19.8		Bread	0.951
Bread	18.5097	Durum	41.2		Bread	27.724	Durum	42.71		Bread	9.8	Durum	19.88		Bread	0.951
Bread	18.54	Durum	41.235		Bread	27.7613	Durum	42.77		Bread	9.81	Durum	19.98		Bread	0.953
Bread	18.57	Durum	41.3		Bread	27.8	Durum	42.8		Bread	9.81	Durum	20		Bread	0.955
Bread	18.59	Durum	41.3188		Bread	27.8	Durum	42.9		Bread	9.81	Durum	20		Bread	0.956
Bread	18.59	Durum	41.32		Bread	27.8	Durum	42.9583		Bread	9.82	Durum	20.03		Bread	0.956
Bread	18.59	Durum	41.4		Bread	27.8	Durum	42.97		Bread	9.83	Durum	20.1		Bread	0.957
Bread	18.6	Durum	41.5		Bread	27.8	Durum	43		Bread	9.83	Durum	20.25		Bread	0.9574
Bread	18.6	Durum	42		Bread	27.8	Durum	43		Bread	9.85	Durum	20.25		Bread	0.958
Bread	18.6	Durum	42.1		Bread	27.8	Durum	43.005		Bread	9.85	Durum	20.75		Bread	0.96
Bread	18.6	Durum	42.18		Bread	27.8121	Durum	43.0283		Bread	9.85	Durum	20.75		Bread	0.961
Bread	18.63	Durum	42.2		Bread	27.826	Durum	43.0446		Bread	9.85	Durum	20.75		Bread	0.962
Bread	18.63	Durum	42.6		Bread	27.83	Durum	43.0775		Bread	9.86	Durum	20.88		Bread	0.963
Bread	18.639	Durum	42.7		Bread	27.8616	Durum	43.2164		Bread	9.86	Durum	21.04		Bread	0.963
Bread	18.6565	Durum	43		Bread	27.8628	Durum	43.22		Bread	9.86	Durum	21.36		Bread	0.964
Bread	18.664	Durum	43		Bread	27.8721	Durum	43.2525		Bread	9.87	Durum	21.44		Bread	0.964
Bread	18.67	Durum	43.3		Bread	27.8725	Durum	43.2688		Bread	9.87	Durum	22.72		Bread	0.965
Bread	18.68	Durum	43.3275		Bread	27.8805	Durum	43.3		Bread	9.89	Durum	22.78		Bread	0.967
Bread	18.6916	Durum	43.4		Bread	27.9	Durum	43.4		Bread	9.9	Durum	23.95		Bread	0.968
Bread	18.6995	Durum	43.7		Bread	27.9	Durum	43.4		Bread	9.9	Durum	24.37		Bread	0.97
Bread	18.7	Durum	43.8		Bread	27.9635	Durum	43.41		Bread	9.9	Durum	24.5		Bread	0.971
Bread	18.7	Durum	43.97		Bread	27.9659	Durum	43.43		Bread	9.9	Durum	24.83		Bread	0.972
Bread	18.7	Durum	44.05		Bread	27.9937	Durum	43.6		Bread	9.9	Durum	25.29		Bread	0.973
Bread	18.7	Durum	44.4		Bread	28	Durum	43.6575		Bread	9.9	Durum	25.94		Bread	0.974
Bread	18.7516	Durum	44.7		Bread	28	Durum	43.725		Bread	9.9	Durum	26.47		Bread	0.974
Bread	18.7555	Durum	44.7114		Bread	28	Durum	43.7408		Bread	9.9	Durum	27.48		Bread	0.974
Bread	18.79	Durum	44.9		Bread	28	Durum	43.8028		Bread	9.9				Bread	0.975
Bread	18.8	Durum	44.9		Bread	28	Durum	43.82		Bread	9.9				Bread	0.975
Bread	18.8	Durum	45.0869		Bread	28	Durum	43.9		Bread	9.9				Bread	0.976
Bread	18.8	Durum	45.2		Bread	28	Durum	43.965		Bread	9.9				Bread	0.978
Bread	18.8	Durum	45.2		Bread	28	Durum	44		Bread	9.9				Bread	0.978
Bread	18.8113	Durum	45.38		Bread	28	Durum	44.0075		Bread	9.9				Bread	0.978
Bread	18.8209	Durum	45.7		Bread	28	Durum	44.1283		Bread	9.9				Bread	0.98
Bread	18.882	Durum	45.7		Bread	28	Durum	44.1867		Bread	9.9				Bread	0.98
Bread	18.9	Durum	45.95		Bread	28	Durum	44.1867		Bread	9.9				Bread	0.985
Bread	18.9	Durum	46		Bread	28	Durum	44.295		Bread	9.9				Bread	0.986
Bread	18.92	Durum	46		Bread	28	Durum	44.3183		Bread	9.9				Bread	0.987
Bread	18.93	Durum	46.19		Bread	28	Durum	44.34		Bread	9.9				Bread	0.988
Bread	18.94	Durum	46.4		Bread	28	Durum	44.4133		Bread	9.9				Bread	0.989
Bread	18.94	Durum	46.4		Bread	28	Durum	44.42		Bread	9.9				Bread	0.99
Bread	18.97	Durum	46.4		Bread	28	Durum	44.4729		Bread	9.9				Bread	0.991
Bread	18.97	Durum	46.84		Bread	28	Durum	44.49		Bread	9.9				Bread	0.991
Bread	18.97	Durum	47		Bread	28.0261	Durum	44.6233		Bread	9.9				Bread	0.992
Bread	19	Durum	47		Bread	28.075	Durum	44.6768		Bread	9.9				Bread	0.995
Bread	19	Durum	47		Bread	28.1	Durum	44.6875		Bread	9.9				Bread	0.999
Bread	19	Durum	47.4262		Bread	28.1	Durum	44.7043		Bread	9.9				Bread	1
Bread	19	Durum	47.5		Bread	28.1	Durum	44.77		Bread	9.9				Bread	1
Bread	19	Durum	47.9333		Bread	28.1	Durum	44.8133		Bread	9.9				Bread	1
Bread	19	Durum	48		Bread	28.1	Durum	44.8183		Bread	9.9				Bread	1
Bread	19	Durum	48		Bread	28.1	Durum	44.8982		Bread	9.9				Bread	1
Bread	19	Durum	48		Bread	28.1087	Durum	44.935		Bread	9.9				Bread	1.004
Bread	19	Durum	48.1		Bread	28.1421	Durum	45		Bread	9.9				Bread	1.004
Bread	19.0014	Durum	48.17		Bread	28.156	Durum	45		Bread	9.9				Bread	1.004
Bread	19.01	Durum	48.2		Bread	28.16	Durum	45		Bread	9.9				Bread	1.005
Bread	19.019	Durum	48.45		Bread	28.2	Durum	45.093		Bread	9.9				Bread	1.007
Bread	19.05	Durum	48.7553		Bread	28.2	Durum	45.1276		Bread	9.9				Bread	1.011
Bread	19.06	Durum	48.8		Bread	28.2485	Durum	45.2025		Bread	9.9				Bread	1.012
Bread	19.07	Durum	49		Bread	28.292	Durum	45.3457		Bread	9.9				Bread	1.014
Bread	19.1	Durum	49		Bread	28.3	Durum	45.4		Bread	9.9				Bread	1.014
Bread	19.1	Durum	49		Bread	28.3	Durum	45.4725		Bread	9.9				Bread	1.018
Bread	19.1	Durum	49		Bread	28.3	Durum	45.6		Bread	9.9				Bread	1.02
Bread	19.1	Durum	49		Bread	28.3	Durum	45.64		Bread	9.9				Bread	1.02
Bread	19.2	Durum	49.1		Bread	28.3	Durum	45.7		Bread	9.9				Bread	1.022
Bread	19.25	Durum	49.1		Bread	28.3	Durum	45.97		Bread	9.9				Bread	1.022
Bread	19.28	Durum	49.2		Bread	28.3	Durum	46		Bread	9.9				Bread	1.023
Bread	19.2895	Durum	49.4		Bread	28.3	Durum	46		Bread	9.91				Bread	1.024
Bread	19.29	Durum	49.6		Bread	28.3	Durum	46		Bread	9.91				Bread	1.026
Bread	19.3	Durum	50		Bread	28.32	Durum	46		Bread	9.91				Bread	1.027
Bread	19.3	Durum	50		Bread	28.32	Durum	46.03		Bread	9.91				Bread	1.028
Bread	19.3	Durum	50		Bread	28.3294	Durum	46.11		Bread	9.92				Bread	1.029
Bread	19.3	Durum	50		Bread	28.33	Durum	46.185		Bread	9.92				Bread	1.03
Bread	19.3182	Durum	50		Bread	28.37	Durum	46.26		Bread	9.92				Bread	1.032
Bread	19.33	Durum	50		Bread	28.37	Durum	46.48		Bread	9.93				Bread	1.034
Bread	19.357	Durum	50		Bread	28.3842	Durum	46.505		Bread	9.93				Bread	1.034
Bread	19.36	Durum	50.0118		Bread	28.4	Durum	46.7025		Bread	9.93				Bread	1.035
Bread	19.3638	Durum	50.19		Bread	28.4	Durum	46.7825		Bread	9.93				Bread	1.036
Bread	19.4	Durum	50.2		Bread	28.4	Durum	46.8		Bread	9.94				Bread	1.039
Bread	19.4	Durum	50.4		Bread	28.4	Durum	47		Bread	9.94				Bread	1.04
Bread	19.4	Durum	51		Bread	28.4167	Durum	47		Bread	9.95				Bread	1.04
Bread	19.4	Durum	51		Bread	28.4252	Durum	47		Bread	9.95				Bread	1.04
Bread	19.4	Durum	51		Bread	28.5	Durum	47		Bread	9.95				Bread	1.04
Bread	19.41	Durum	51		Bread	28.5	Durum	47		Bread	9.95				Bread	1.042
Bread	19.4126	Durum	51.2		Bread	28.5	Durum	47.1		Bread	9.95				Bread	1.042
Bread	19.42	Durum	51.3933		Bread	28.5	Durum	47.3117		Bread	9.95				Bread	1.045
Bread	19.42	Durum	51.66		Bread	28.5125	Durum	47.7		Bread	9.95				Bread	1.047
Bread	19.4258	Durum	52		Bread	28.514	Durum	47.7075		Bread	9.96				Bread	1.049
Bread	19.4428	Durum	52		Bread	28.5433	Durum	47.8		Bread	9.96				Bread	1.05
Bread	19.4428	Durum	52		Bread	28.5455	Durum	48.0325		Bread	9.96				Bread	1.05
Bread	19.45	Durum	52		Bread	28.5665	Durum	48.17		Bread	9.99				Bread	1.05
Bread	19.46	Durum	52		Bread	28.6	Durum	48.2		Bread	9.99				Bread	1.05
Bread	19.48	Durum	52		Bread	28.6	Durum	48.3425		Bread	10				Bread	1.05
Bread	19.4859	Durum	52.01		Bread	28.6	Durum	48.3914		Bread	10				Bread	1.05
Bread	19.5	Durum	52.59		Bread	28.6208	Durum	48.5		Bread	10				Bread	1.05
Bread	19.5	Durum	52.9		Bread	28.6265	Durum	48.51		Bread	10				Bread	1.05
Bread	19.5	Durum	52.97		Bread	28.6351	Durum	48.6732		Bread	10				Bread	1.05
Bread	19.5	Durum	53		Bread	28.646	Durum	48.8		Bread	10				Bread	1.05
Bread	19.5	Durum	53		Bread	28.6525	Durum	48.82		Bread	10				Bread	1.051
Bread	19.5	Durum	53		Bread	28.6773	Durum	48.905		Bread	10				Bread	1.051
Bread	19.5033	Durum	53		Bread	28.7	Durum	49		Bread	10				Bread	1.054
Bread	19.5069	Durum	53		Bread	28.7	Durum	49.1286		Bread	10				Bread	1.059
Bread	19.51	Durum	53		Bread	28.7	Durum	49.6		Bread	10				Bread	1.06
Bread	19.5172	Durum	53		Bread	28.7	Durum	49.65		Bread	10				Bread	1.06
Bread	19.551	Durum	53		Bread	28.7	Durum	49.66		Bread	10				Bread	1.06
Bread	19.5552	Durum	53		Bread	28.7	Durum	49.7		Bread	10				Bread	1.06
Bread	19.56	Durum	53		Bread	28.7	Durum	49.705		Bread	10				Bread	1.066
Bread	19.57	Durum	53		Bread	28.7094	Durum	49.7588		Bread	10				Bread	1.068
Bread	19.5735	Durum	53.0911		Bread	28.71	Durum	50.2575		Bread	10				Bread	1.07
Bread	19.58	Durum	53.2		Bread	28.74	Durum	50.3325		Bread	10				Bread	1.071
Bread	19.6	Durum	53.3		Bread	28.77	Durum	50.3375		Bread	10				Bread	1.071
Bread	19.6	Durum	53.46		Bread	28.771	Durum	50.475		Bread	10				Bread	1.073
Bread	19.6	Durum	53.58		Bread	28.7735	Durum	50.56		Bread	10				Bread	1.073
Bread	19.6202	Durum	53.7		Bread	28.7763	Durum	50.8825		Bread	10				Bread	1.076
Bread	19.6261	Durum	53.88		Bread	28.7858	Durum	51.0464		Bread	10				Bread	1.077
Bread	19.63	Durum	54		Bread	28.8	Durum	51.1979		Bread	10				Bread	1.078
Bread	19.6403	Durum	54		Bread	28.8	Durum	51.3828		Bread	10				Bread	1.078
Bread	19.641	Durum	54		Bread	28.8	Durum	51.5		Bread	10				Bread	1.078
Bread	19.65	Durum	54		Bread	28.8	Durum	51.565		Bread	10				Bread	1.079
Bread	19.6622	Durum	54		Bread	28.8	Durum	51.858		Bread	10				Bread	1.08
Bread	19.6792	Durum	54		Bread	28.8	Durum	51.858		Bread	10				Bread	1.081
Bread	19.7	Durum	54		Bread	28.8141	Durum	51.9625		Bread	10				Bread	1.088
Bread	19.7	Durum	54		Bread	28.84	Durum	52.4		Bread	10				Bread	1.088
Bread	19.7	Durum	54		Bread	28.84	Durum	52.6825		Bread	10				Bread	1.09
Bread	19.7137	Durum	54		Bread	28.8445	Durum	53.0374		Bread	10				Bread	1.091
Bread	19.72	Durum	54		Bread	28.8523	Durum	53.085		Bread	10				Bread	1.095
Bread	19.7244	Durum	54		Bread	28.86	Durum	53.15		Bread	10				Bread	1.096
Bread	19.73	Durum	54		Bread	28.8683	Durum	53.2425		Bread	10				Bread	1.097
Bread	19.73	Durum	54		Bread	28.8835	Durum	53.7		Bread	10				Bread	1.098
Bread	19.79	Durum	54		Bread	28.9	Durum	53.7		Bread	10				Bread	1.098
Bread	19.79	Durum	54.1		Bread	28.9	Durum	53.77		Bread	10				Bread	1.1
Bread	19.7905	Durum	54.4		Bread	28.9	Durum	54		Bread	10				Bread	1.1
Bread	19.8	Durum	55		Bread	28.9	Durum	54.19		Bread	10				Bread	1.1
Bread	19.8	Durum	55		Bread	28.9211	Durum	54.2425		Bread	10				Bread	1.1
Bread	19.8	Durum	55		Bread	28.9318	Durum	54.71		Bread	10				Bread	1.103
Bread	19.8	Durum	55		Bread	28.9483	Durum	54.715		Bread	10				Bread	1.104
Bread	19.8183	Durum	55		Bread	28.949	Durum	55.2345		Bread	10				Bread	1.104
Bread	19.8227	Durum	55		Bread	28.96	Durum	55.4825		Bread	10				Bread	1.106
Bread	19.8362	Durum	55		Bread	29	Durum	55.5		Bread	10				Bread	1.108
Bread	19.85	Durum	55		Bread	29	Durum	55.6835		Bread	10				Bread	1.108
Bread	19.8703	Durum	55		Bread	29	Durum	55.7		Bread	10.02				Bread	1.11
Bread	19.8783	Durum	55		Bread	29	Durum	55.9		Bread	10.02				Bread	1.11
Bread	19.89	Durum	55		Bread	29	Durum	56.0025		Bread	10.04				Bread	1.11
Bread	19.89	Durum	55.01		Bread	29	Durum	56.2225		Bread	10.04				Bread	1.112
Bread	19.9	Durum	55.262		Bread	29	Durum	56.2875		Bread	10.05				Bread	1.113
Bread	19.9	Durum	55.87		Bread	29	Durum	56.365		Bread	10.06				Bread	1.117
Bread	19.9	Durum	55.9		Bread	29	Durum	56.6127		Bread	10.06				Bread	1.12
Bread	19.9	Durum	55.92		Bread	29	Durum	56.615		Bread	10.06				Bread	1.12
Bread	19.9056	Durum	56		Bread	29	Durum	56.78		Bread	10.06				Bread	1.121
Bread	19.9165	Durum	56		Bread	29	Durum	56.9		Bread	10.08				Bread	1.13
Bread	19.9724	Durum	56		Bread	29	Durum	57.3		Bread	10.08				Bread	1.13
Bread	19.99	Durum	56		Bread	29	Durum	57.3708		Bread	10.08				Bread	1.131
Bread	20	Durum	56		Bread	29	Durum	57.4		Bread	10.08				Bread	1.132
Bread	20	Durum	56		Bread	29	Durum	57.4073		Bread	10.08				Bread	1.135
Bread	20	Durum	56		Bread	29	Durum	57.52		Bread	10.1				Bread	1.138
Bread	20	Durum	56		Bread	29.03	Durum	57.54		Bread	10.1				Bread	1.14
Bread	20	Durum	56		Bread	29.062	Durum	57.6		Bread	10.1				Bread	1.145
Bread	20	Durum	56		Bread	29.074	Durum	58		Bread	10.1				Bread	1.15
Bread	20	Durum	56		Bread	29.0968	Durum	58		Bread	10.1				Bread	1.16
Bread	20	Durum	56		Bread	29.1	Durum	58.0075		Bread	10.1				Bread	1.16
Bread	20	Durum	56		Bread	29.1	Durum	58.1375		Bread	10.1				Bread	1.17
Bread	20	Durum	56		Bread	29.1	Durum	58.46		Bread	10.1				Bread	1.177
Bread	20	Durum	56		Bread	29.1	Durum	58.6		Bread	10.1				Bread	1.191
Bread	20	Durum	56		Bread	29.1	Durum	58.6682		Bread	10.1				Bread	1.2
Bread	20	Durum	56		Bread	29.1	Durum	58.7		Bread	10.1				Bread	1.2
Bread	20	Durum	56		Bread	29.1105	Durum	58.74		Bread	10.1				Bread	1.2
Bread	20	Durum	56		Bread	29.1298	Durum	58.93		Bread	10.1				Bread	1.2
Bread	20	Durum	56		Bread	29.162	Durum	59		Bread	10.1				Bread	1.201
Bread	20	Durum	56		Bread	29.1722	Durum	59		Bread	10.1				Bread	1.201
Bread	20	Durum	56		Bread	29.1774	Durum	59.35		Bread	10.1				Bread	1.21
Bread	20	Durum	56		Bread	29.1775	Durum	59.56		Bread	10.1				Bread	1.22
Bread	20	Durum	56.1		Bread	29.2	Durum	59.7635		Bread	10.1				Bread	1.22
Bread	20.0001	Durum	56.39		Bread	29.2	Durum	59.81		Bread	10.1				Bread	1.25
Bread	20.01	Durum	56.5		Bread	29.2125	Durum	60.216		Bread	10.1				Bread	1.25
Bread	20.01	Durum	56.5533		Bread	29.24	Durum	60.37		Bread	10.1				Bread	1.25
Bread	20.0164	Durum	56.57		Bread	29.2475	Durum	60.6		Bread	10.1				Bread	1.26
Bread	20.02	Durum	57		Bread	29.25	Durum	60.7		Bread	10.1				Bread	1.27
Bread	20.03	Durum	57		Bread	29.25	Durum	62		Bread	10.1				Bread	1.28
Bread	20.0521	Durum	57		Bread	29.25	Durum	62.1		Bread	10.1				Bread	1.293
Bread	20.1	Durum	57		Bread	29.2742	Durum	62.39		Bread	10.1				Bread	1.3
Bread	20.1	Durum	57		Bread	29.2755	Durum	62.47		Bread	10.1				Bread	1.3
Bread	20.1	Durum	57		Bread	29.2875	Durum	62.5531		Bread	10.1				Bread	1.3
Bread	20.1	Durum	57		Bread	29.3	Durum	62.6648		Bread	10.1				Bread	1.304
Bread	20.1	Durum	57		Bread	29.3	Durum	62.74		Bread	10.1				Bread	1.306
Bread	20.1	Durum	57		Bread	29.3	Durum	63.035		Bread	10.1				Bread	1.313
Bread	20.1	Durum	57		Bread	29.3	Durum	63.3237		Bread	10.1				Bread	1.32
Bread	20.1125	Durum	57		Bread	29.3	Durum	63.3575		Bread	10.1				Bread	1.32
Bread	20.1319	Durum	57		Bread	29.3	Durum	63.5437		Bread	10.1				Bread	1.32
Bread	20.19	Durum	57		Bread	29.3	Durum	64.2		Bread	10.1				Bread	1.346
Bread	20.2	Durum	57		Bread	29.3	Durum	64.8358		Bread	10.1				Bread	1.35
Bread	20.2	Durum	57		Bread	29.3	Durum	64.87		Bread	10.1				Bread	1.352
Bread	20.2	Durum	57		Bread	29.3	Durum	64.8725		Bread	10.1				Bread	1.36
Bread	20.2	Durum	57		Bread	29.3209	Durum	64.9066		Bread	10.1				Bread	1.37
Bread	20.2	Durum	57		Bread	29.336	Durum	65.13		Bread	10.1				Bread	1.38
Bread	20.2	Durum	57		Bread	29.34	Durum	65.6		Bread	10.1				Bread	1.392
Bread	20.2	Durum	57.1		Bread	29.359	Durum	66.48		Bread	10.1				Bread	1.4
Bread	20.2	Durum	57.3		Bread	29.38	Durum	66.8		Bread	10.1				Bread	1.41
Bread	20.21	Durum	57.7		Bread	29.3825	Durum	68.07		Bread	10.1				Bread	1.42
Bread	20.222	Durum	57.7		Bread	29.3906	Durum	68.95		Bread	10.1				Bread	1.421
Bread	20.2296	Durum	58		Bread	29.4	Durum	70.19		Bread	10.1				Bread	1.44
Bread	20.27	Durum	58		Bread	29.4	Durum	70.94		Bread	10.11				Bread	1.441
Bread	20.3	Durum	58		Bread	29.4	Durum	71.71		Bread	10.11				Bread	1.453
Bread	20.3	Durum	58		Bread	29.4	Durum	72.57		Bread	10.11				Bread	1.465
Bread	20.3	Durum	58		Bread	29.4	Durum	72.9		Bread	10.11				Bread	1.469
Bread	20.3	Durum	58		Bread	29.4009	Durum	73.35		Bread	10.12				Bread	1.471
Bread	20.3	Durum	58		Bread	29.4145	Durum	74.7		Bread	10.12				Bread	1.488
Bread	20.32	Durum	58		Bread	29.4343	Durum	75.3		Bread	10.12				Bread	1.518
Bread	20.36	Durum	58		Bread	29.4534	Durum	77.8		Bread	10.12				Bread	1.532
Bread	20.371	Durum	58		Bread	29.46	Durum	78.315		Bread	10.12				Bread	1.534
Bread	20.3909	Durum	58		Bread	29.463	Durum	80.8		Bread	10.13				Bread	1.54
Bread	20.4	Durum	58		Bread	29.4994	Durum	84.9		Bread	10.13				Bread	1.544
Bread	20.4017	Durum	58		Bread	29.5	Durum	88.9849		Bread	10.13				Bread	1.56
Bread	20.44	Durum	58		Bread	29.5	Durum	91.3613		Bread	10.13				Bread	1.561
Bread	20.4567	Durum	58		Bread	29.5	Durum	96.33		Bread	10.13				Bread	1.564
Bread	20.5	Durum	58		Bread	29.5	Durum	96.33		Bread	10.14				Bread	1.567
Bread	20.5	Durum	58		Bread	29.5	Durum	96.33		Bread	10.14				Bread	1.584
Bread	20.5	Durum	58		Bread	29.505	Durum	99.8		Bread	10.14				Bread	1.599
Bread	20.5	Durum	58		Bread	29.5169	Durum	103.6		Bread	10.15				Bread	1.604
Bread	20.5	Durum	58		Bread	29.5235	Durum	105		Bread	10.15				Bread	1.604
Bread	20.5	Durum	58		Bread	29.53	Durum	105		Bread	10.15				Bread	1.623
Bread	20.5002	Durum	58		Bread	29.538	Durum	108		Bread	10.15				Bread	1.624
Bread	20.501	Durum	58		Bread	29.55	Durum	114		Bread	10.15				Bread	1.631
Bread	20.5066	Durum	58.5		Bread	29.5791	Durum	127		Bread	10.16				Bread	1.638
Bread	20.5082	Durum	58.9		Bread	29.5901	Durum	133.3		Bread	10.16				Bread	1.642
Bread	20.5108	Durum	59		Bread	29.5935				Bread	10.16				Bread	1.643
Bread	20.5189	Durum	59		Bread	29.6				Bread	10.16				Bread	1.643
Bread	20.5246	Durum	59		Bread	29.6				Bread	10.17				Bread	1.654
Bread	20.53	Durum	59		Bread	29.6				Bread	10.18				Bread	1.683
Bread	20.57	Durum	59		Bread	29.6				Bread	10.19				Bread	1.713
Bread	20.57	Durum	59		Bread	29.6				Bread	10.2				Bread	1.72
Bread	20.5768	Durum	59		Bread	29.6				Bread	10.2				Bread	1.743
Bread	20.579	Durum	59		Bread	29.6				Bread	10.2				Bread	1.759
Bread	20.5849	Durum	59		Bread	29.6				Bread	10.2				Bread	1.775
Bread	20.6	Durum	59		Bread	29.6				Bread	10.2				Bread	1.783
Bread	20.6	Durum	59		Bread	29.6				Bread	10.2				Bread	1.786
Bread	20.6	Durum	59		Bread	29.6				Bread	10.2				Bread	1.809
Bread	20.6	Durum	59.3		Bread	29.605				Bread	10.2				Bread	1.81
Bread	20.6	Durum	59.51		Bread	29.6184				Bread	10.2				Bread	1.811
Bread	20.6	Durum	59.71		Bread	29.65				Bread	10.2				Bread	1.815
Bread	20.6107	Durum	59.8		Bread	29.6745				Bread	10.2				Bread	1.815
Bread	20.629	Durum	60		Bread	29.69				Bread	10.2				Bread	1.817
Bread	20.63	Durum	60		Bread	29.7				Bread	10.2				Bread	1.824
Bread	20.64	Durum	60		Bread	29.7				Bread	10.2				Bread	1.827
Bread	20.65	Durum	60		Bread	29.7				Bread	10.2				Bread	1.841
Bread	20.67	Durum	60		Bread	29.7				Bread	10.2				Bread	1.865
Bread	20.7	Durum	60		Bread	29.7				Bread	10.2				Bread	1.89
Bread	20.7	Durum	60		Bread	29.72				Bread	10.2				Bread	1.891
Bread	20.7	Durum	60		Bread	29.7225				Bread	10.2				Bread	1.903
Bread	20.7	Durum	60		Bread	29.74				Bread	10.2				Bread	1.904
Bread	20.7	Durum	60		Bread	29.747				Bread	10.2				Bread	1.91
Bread	20.7	Durum	60		Bread	29.7683				Bread	10.2				Bread	1.918
Bread	20.7	Durum	60		Bread	29.8				Bread	10.2				Bread	1.919
Bread	20.7	Durum	60		Bread	29.8				Bread	10.2				Bread	1.926
Bread	20.7018	Durum	60.4		Bread	29.8				Bread	10.2				Bread	1.926
Bread	20.7035	Durum	60.93		Bread	29.8				Bread	10.2				Bread	1.93
Bread	20.7135	Durum	61		Bread	29.8				Bread	10.2				Bread	1.945
Bread	20.716	Durum	61		Bread	29.8				Bread	10.2				Bread	1.96
Bread	20.7196	Durum	61		Bread	29.8				Bread	10.2				Bread	1.96
Bread	20.722	Durum	61		Bread	29.8158				Bread	10.2				Bread	1.962
Bread	20.7288	Durum	61		Bread	29.8292				Bread	10.2				Bread	1.964
Bread	20.75	Durum	61		Bread	29.833				Bread	10.2				Bread	1.99
Bread	20.76	Durum	61		Bread	29.8335				Bread	10.2				Bread	1.994
Bread	20.76	Durum	61		Bread	29.8498				Bread	10.2				Bread	2.02
Bread	20.78	Durum	61.6		Bread	29.86				Bread	10.2				Bread	2.022
Bread	20.8	Durum	62		Bread	29.863				Bread	10.2				Bread	2.038
Bread	20.8	Durum	62		Bread	29.8635				Bread	10.2				Bread	2.04
Bread	20.8	Durum	62		Bread	29.867				Bread	10.2				Bread	2.04
Bread	20.8	Durum	62		Bread	29.867				Bread	10.2				Bread	2.064
Bread	20.8	Durum	62		Bread	29.8831				Bread	10.2				Bread	2.066
Bread	20.8	Durum	62		Bread	29.889				Bread	10.2				Bread	2.068
Bread	20.816	Durum	62		Bread	29.89				Bread	10.2				Bread	2.068
Bread	20.8316	Durum	62		Bread	29.9				Bread	10.2				Bread	2.074
Bread	20.8324	Durum	62		Bread	29.9				Bread	10.2				Bread	2.076
Bread	20.84	Durum	62		Bread	29.9				Bread	10.2				Bread	2.081
Bread	20.84	Durum	62.1		Bread	29.9				Bread	10.2				Bread	2.085
Bread	20.8544	Durum	62.12		Bread	29.9				Bread	10.2				Bread	2.108
Bread	20.86	Durum	62.7		Bread	29.9				Bread	10.2				Bread	2.11
Bread	20.8637	Durum	63		Bread	29.9				Bread	10.2				Bread	2.115
Bread	20.89	Durum	63		Bread	29.9				Bread	10.2				Bread	2.115
Bread	20.9	Durum	63		Bread	29.9				Bread	10.2				Bread	2.12
Bread	20.9	Durum	63		Bread	29.9279				Bread	10.2				Bread	2.124
Bread	20.9	Durum	63		Bread	29.94				Bread	10.2				Bread	2.14
Bread	20.9	Durum	63		Bread	29.96				Bread	10.2				Bread	2.143
Bread	20.9212	Durum	63		Bread	29.9664				Bread	10.2				Bread	2.15
Bread	20.9232	Durum	63		Bread	29.9698				Bread	10.2				Bread	2.163
Bread	20.9378	Durum	63		Bread	29.9803				Bread	10.2				Bread	2.163
Bread	20.9393	Durum	63		Bread	29.9818				Bread	10.2				Bread	2.176
Bread	20.945	Durum	63		Bread	29.9851				Bread	10.22				Bread	2.176
Bread	20.945	Durum	63		Bread	29.9916				Bread	10.23				Bread	2.19
Bread	20.9502	Durum	63		Bread	30				Bread	10.24				Bread	2.195
Bread	20.9521	Durum	63		Bread	30				Bread	10.25				Bread	2.2
Bread	20.966	Durum	63		Bread	30				Bread	10.25				Bread	2.201
Bread	20.9719	Durum	63		Bread	30				Bread	10.25				Bread	2.21
Bread	20.99	Durum	63.9		Bread	30				Bread	10.25				Bread	2.21
Bread	20.9917	Durum	64		Bread	30				Bread	10.25				Bread	2.212
Bread	21	Durum	64		Bread	30				Bread	10.26				Bread	2.223
Bread	21	Durum	64		Bread	30				Bread	10.26				Bread	2.23
Bread	21	Durum	64		Bread	30				Bread	10.27				Bread	2.24
Bread	21	Durum	64		Bread	30				Bread	10.27				Bread	2.24
Bread	21	Durum	64		Bread	30				Bread	10.28				Bread	2.242
Bread	21	Durum	64		Bread	30				Bread	10.28				Bread	2.249
Bread	21	Durum	64		Bread	30				Bread	10.28				Bread	2.258
Bread	21	Durum	64		Bread	30				Bread	10.29				Bread	2.271
Bread	21	Durum	64.45		Bread	30				Bread	10.29				Bread	2.3
Bread	21	Durum	64.8		Bread	30				Bread	10.29				Bread	2.3
Bread	21	Durum	64.84		Bread	30				Bread	10.3				Bread	2.303
Bread	21	Durum	64.9		Bread	30				Bread	10.3				Bread	2.307
Bread	21	Durum	65		Bread	30				Bread	10.3				Bread	2.327
Bread	21	Durum	65		Bread	30				Bread	10.3				Bread	2.368
Bread	21.0037	Durum	65		Bread	30				Bread	10.3				Bread	2.38
Bread	21.0044	Durum	65		Bread	30				Bread	10.3				Bread	2.398
Bread	21.0068	Durum	65		Bread	30				Bread	10.3				Bread	2.41
Bread	21.022	Durum	66		Bread	30				Bread	10.3				Bread	2.41
Bread	21.0234	Durum	66		Bread	30				Bread	10.3				Bread	2.413
Bread	21.0237	Durum	66		Bread	30				Bread	10.3				Bread	2.44
Bread	21.03	Durum	66		Bread	30				Bread	10.3				Bread	2.46
Bread	21.03	Durum	66		Bread	30.0017				Bread	10.3				Bread	2.48
Bread	21.03	Durum	66		Bread	30.04				Bread	10.3				Bread	2.493
Bread	21.0483	Durum	66.9		Bread	30.05				Bread	10.3				Bread	2.499
Bread	21.0545	Durum	67		Bread	30.0555				Bread	10.3				Bread	2.52
Bread	21.0704	Durum	67		Bread	30.0696				Bread	10.3				Bread	2.55
Bread	21.0815	Durum	67		Bread	30.07				Bread	10.3				Bread	2.62
Bread	21.0977	Durum	67		Bread	30.0712				Bread	10.3				Bread	2.63
Bread	21.1	Durum	67		Bread	30.08				Bread	10.3				Bread	2.63
Bread	21.1	Durum	68		Bread	30.0805				Bread	10.3				Bread	2.64
Bread	21.1	Durum	68		Bread	30.089				Bread	10.3				Bread	2.65
Bread	21.1	Durum	68		Bread	30.0932				Bread	10.3				Bread	2.74
Bread	21.1	Durum	68		Bread	30.1				Bread	10.3				Bread	2.83
Bread	21.11	Durum	68.95		Bread	30.1				Bread	10.3				Bread	2.93
Bread	21.125	Durum	69		Bread	30.1				Bread	10.3				Bread	2.95
Bread	21.1533	Durum	69		Bread	30.1				Bread	10.3				Bread	2.96
Bread	21.1662	Durum	69		Bread	30.1				Bread	10.3				Bread	2.99
Bread	21.17	Durum	69.3		Bread	30.1				Bread	10.3				Bread	3.13
Bread	21.17	Durum	70		Bread	30.1				Bread	10.3
Bread	21.1772	Durum	70		Bread	30.1				Bread	10.3
Bread	21.2	Durum	70.97		Bread	30.1517				Bread	10.3
Bread	21.2	Durum	71		Bread	30.1565				Bread	10.3
Bread	21.2	Durum	71		Bread	30.1595				Bread	10.3
Bread	21.2	Durum	71		Bread	30.17				Bread	10.3
Bread	21.2	Durum	71		Bread	30.174				Bread	10.3
Bread	21.2	Durum	71		Bread	30.1745				Bread	10.3
Bread	21.2066	Durum	72		Bread	30.1862				Bread	10.3
Bread	21.2085	Durum	72		Bread	30.2				Bread	10.3
Bread	21.23	Durum	73		Bread	30.2				Bread	10.3
Bread	21.23	Durum	73		Bread	30.2				Bread	10.3
Bread	21.2341	Durum	74		Bread	30.2				Bread	10.3
Bread	21.2361	Durum	74		Bread	30.2				Bread	10.3
Bread	21.28	Durum	74		Bread	30.2				Bread	10.3
Bread	21.2984	Durum	74		Bread	30.2				Bread	10.3
Bread	21.3	Durum	76		Bread	30.2				Bread	10.3
Bread	21.3	Durum	76		Bread	30.2				Bread	10.3
Bread	21.3	Durum	77.72		Bread	30.2				Bread	10.3
Bread	21.3	Durum	78		Bread	30.2				Bread	10.3
Bread	21.3	Durum	79		Bread	30.2217				Bread	10.3
Bread	21.3	Durum	79		Bread	30.2586				Bread	10.3
Bread	21.3	Durum	80		Bread	30.27				Bread	10.3
Bread	21.3	Durum	82		Bread	30.2723				Bread	10.3
Bread	21.3045	Durum	91		Bread	30.3				Bread	10.3
Bread	21.3102				Bread	30.3				Bread	10.3
Bread	21.33				Bread	30.3				Bread	10.3
Bread	21.3322				Bread	30.3				Bread	10.3
Bread	21.3333				Bread	30.3				Bread	10.3
Bread	21.34				Bread	30.3				Bread	10.3
Bread	21.3575				Bread	30.3				Bread	10.31
Bread	21.3589				Bread	30.3215				Bread	10.31
Bread	21.4				Bread	30.33				Bread	10.31
Bread	21.4				Bread	30.3534				Bread	10.31
Bread	21.4				Bread	30.3838				Bread	10.31
Bread	21.417				Bread	30.4				Bread	10.34
Bread	21.42				Bread	30.4				Bread	10.34
Bread	21.42				Bread	30.4				Bread	10.34
Bread	21.4381				Bread	30.4				Bread	10.34
Bread	21.4525				Bread	30.4				Bread	10.34
Bread	21.46				Bread	30.4				Bread	10.35
Bread	21.4971				Bread	30.4				Bread	10.35
Bread	21.5				Bread	30.4				Bread	10.35
Bread	21.5				Bread	30.4				Bread	10.35
Bread	21.5				Bread	30.406				Bread	10.35
Bread	21.5				Bread	30.4156				Bread	10.37
Bread	21.5				Bread	30.43				Bread	10.37
Bread	21.5				Bread	30.4351				Bread	10.37
Bread	21.53				Bread	30.4361				Bread	10.37
Bread	21.5302				Bread	30.4428				Bread	10.38
Bread	21.578				Bread	30.4452				Bread	10.38
Bread	21.58				Bread	30.45				Bread	10.38
Bread	21.6				Bread	30.4819				Bread	10.38
Bread	21.6				Bread	30.49				Bread	10.39
Bread	21.6				Bread	30.5				Bread	10.4
Bread	21.6109				Bread	30.5				Bread	10.4
Bread	21.6288				Bread	30.5				Bread	10.4
Bread	21.63				Bread	30.5				Bread	10.4
Bread	21.7				Bread	30.5				Bread	10.4
Bread	21.7				Bread	30.5				Bread	10.4
Bread	21.7				Bread	30.5				Bread	10.4
Bread	21.7				Bread	30.5				Bread	10.4
Bread	21.71				Bread	30.5				Bread	10.4
Bread	21.71				Bread	30.5				Bread	10.4
Bread	21.7116				Bread	30.5				Bread	10.4
Bread	21.77				Bread	30.5				Bread	10.4
Bread	21.777				Bread	30.5				Bread	10.4
Bread	21.78				Bread	30.5224				Bread	10.4
Bread	21.787				Bread	30.5412				Bread	10.4
Bread	21.79				Bread	30.5431				Bread	10.4
Bread	21.8				Bread	30.5514				Bread	10.4
Bread	21.8				Bread	30.5685				Bread	10.4
Bread	21.8				Bread	30.5826				Bread	10.4
Bread	21.8				Bread	30.59				Bread	10.4
Bread	21.8				Bread	30.591				Bread	10.4
Bread	21.8				Bread	30.6				Bread	10.4
Bread	21.8				Bread	30.6				Bread	10.4
Bread	21.8066				Bread	30.6				Bread	10.4
Bread	21.82				Bread	30.6				Bread	10.4
Bread	21.85				Bread	30.6				Bread	10.4
Bread	21.8506				Bread	30.6				Bread	10.4
Bread	21.8627				Bread	30.6				Bread	10.4
Bread	21.872				Bread	30.6				Bread	10.4
Bread	21.9				Bread	30.6				Bread	10.4
Bread	21.9				Bread	30.6				Bread	10.4
Bread	21.9				Bread	30.6				Bread	10.4
Bread	21.9				Bread	30.6				Bread	10.4
Bread	21.9				Bread	30.6081				Bread	10.4
Bread	21.902				Bread	30.63				Bread	10.4
Bread	21.93				Bread	30.6666				Bread	10.4
Bread	21.93				Bread	30.6724				Bread	10.4
Bread	21.9486				Bread	30.6831				Bread	10.4
Bread	21.9677				Bread	30.6865				Bread	10.4
Bread	21.969				Bread	30.6975				Bread	10.4
Bread	21.9805				Bread	30.7				Bread	10.4
Bread	21.99				Bread	30.7				Bread	10.4
Bread	22				Bread	30.7				Bread	10.4
Bread	22				Bread	30.7				Bread	10.4
Bread	22				Bread	30.7				Bread	10.4
Bread	22				Bread	30.7				Bread	10.4
Bread	22				Bread	30.7063				Bread	10.4
Bread	22				Bread	30.71				Bread	10.4
Bread	22				Bread	30.74				Bread	10.4
Bread	22				Bread	30.75				Bread	10.4
Bread	22				Bread	30.7673				Bread	10.4
Bread	22				Bread	30.7985				Bread	10.4
Bread	22				Bread	30.8				Bread	10.4
Bread	22				Bread	30.8				Bread	10.4
Bread	22				Bread	30.8				Bread	10.4
Bread	22.0061				Bread	30.8				Bread	10.41
Bread	22.0114				Bread	30.8				Bread	10.41
Bread	22.0166				Bread	30.8				Bread	10.41
Bread	22.0327				Bread	30.8				Bread	10.41
Bread	22.0344				Bread	30.8				Bread	10.42
Bread	22.0386				Bread	30.8				Bread	10.42
Bread	22.0495				Bread	30.8				Bread	10.43
Bread	22.05				Bread	30.8				Bread	10.44
Bread	22.0797				Bread	30.8				Bread	10.45
Bread	22.08				Bread	30.815				Bread	10.45
Bread	22.0808				Bread	30.8323				Bread	10.45
Bread	22.0823				Bread	30.85				Bread	10.45
Bread	22.0885				Bread	30.861				Bread	10.46
Bread	22.09				Bread	30.9				Bread	10.46
Bread	22.09				Bread	30.9				Bread	10.46
Bread	22.1				Bread	30.9				Bread	10.46
Bread	22.1				Bread	30.9				Bread	10.47
Bread	22.1108				Bread	30.9				Bread	10.47
Bread	22.1316				Bread	30.9				Bread	10.47
Bread	22.15				Bread	30.9				Bread	10.47
Bread	22.1569				Bread	30.9				Bread	10.47
Bread	22.16				Bread	30.9				Bread	10.47
Bread	22.163				Bread	30.9				Bread	10.48
Bread	22.1725				Bread	30.9				Bread	10.48
Bread	22.1894				Bread	30.9009				Bread	10.48
Bread	22.2				Bread	30.9111				Bread	10.49
Bread	22.2				Bread	30.972				Bread	10.49
Bread	22.2				Bread	30.9741				Bread	10.5
Bread	22.2				Bread	30.98				Bread	10.5
Bread	22.2				Bread	30.9885				Bread	10.5
Bread	22.2215				Bread	30.9965				Bread	10.5
Bread	22.2267				Bread	31				Bread	10.5
Bread	22.2439				Bread	31				Bread	10.5
Bread	22.25				Bread	31				Bread	10.5
Bread	22.27				Bread	31				Bread	10.5
Bread	22.2895				Bread	31				Bread	10.5
Bread	22.2982				Bread	31				Bread	10.5
Bread	22.3				Bread	31				Bread	10.5
Bread	22.3				Bread	31				Bread	10.5
Bread	22.3				Bread	31				Bread	10.5
Bread	22.3				Bread	31				Bread	10.5
Bread	22.3				Bread	31				Bread	10.5
Bread	22.3				Bread	31				Bread	10.5
Bread	22.31				Bread	31				Bread	10.5
Bread	22.331				Bread	31				Bread	10.5
Bread	22.3494				Bread	31				Bread	10.5
Bread	22.35				Bread	31				Bread	10.5
Bread	22.36				Bread	31				Bread	10.5
Bread	22.3616				Bread	31.01				Bread	10.5
Bread	22.3799				Bread	31.0125				Bread	10.5
Bread	22.3954				Bread	31.0139				Bread	10.5
Bread	22.3994				Bread	31.02				Bread	10.5
Bread	22.4				Bread	31.0587				Bread	10.5
Bread	22.4				Bread	31.1				Bread	10.5
Bread	22.4				Bread	31.1				Bread	10.5
Bread	22.4				Bread	31.1				Bread	10.5
Bread	22.41				Bread	31.1				Bread	10.5
Bread	22.41				Bread	31.1				Bread	10.5
Bread	22.4415				Bread	31.1				Bread	10.5
Bread	22.46				Bread	31.1				Bread	10.5
Bread	22.46				Bread	31.1				Bread	10.5
Bread	22.461				Bread	31.1				Bread	10.5
Bread	22.47				Bread	31.1825				Bread	10.5
Bread	22.478				Bread	31.2				Bread	10.5
Bread	22.4931				Bread	31.2				Bread	10.5
Bread	22.5				Bread	31.2				Bread	10.5
Bread	22.5				Bread	31.2				Bread	10.5
Bread	22.5				Bread	31.2				Bread	10.5
Bread	22.5				Bread	31.2				Bread	10.5
Bread	22.5				Bread	31.2				Bread	10.5
Bread	22.5				Bread	31.2				Bread	10.5
Bread	22.5				Bread	31.2				Bread	10.5
Bread	22.5				Bread	31.2268				Bread	10.5
Bread	22.5				Bread	31.2379				Bread	10.5
Bread	22.5				Bread	31.2435				Bread	10.5
Bread	22.5				Bread	31.2752				Bread	10.5
Bread	22.5				Bread	31.2975				Bread	10.5
Bread	22.5098				Bread	31.299				Bread	10.5
Bread	22.51				Bread	31.3				Bread	10.5
Bread	22.526				Bread	31.3				Bread	10.5
Bread	22.53				Bread	31.3				Bread	10.5
Bread	22.549				Bread	31.3				Bread	10.51
Bread	22.552				Bread	31.3				Bread	10.51
Bread	22.57				Bread	31.3				Bread	10.51
Bread	22.6				Bread	31.3				Bread	10.52
Bread	22.6				Bread	31.3				Bread	10.52
Bread	22.6				Bread	31.3				Bread	10.52
Bread	22.6				Bread	31.3				Bread	10.52
Bread	22.6				Bread	31.3				Bread	10.52
Bread	22.6				Bread	31.3095				Bread	10.53
Bread	22.6				Bread	31.341				Bread	10.53
Bread	22.6				Bread	31.3741				Bread	10.54
Bread	22.6				Bread	31.4				Bread	10.54
Bread	22.6				Bread	31.4				Bread	10.54
Bread	22.6				Bread	31.4				Bread	10.55
Bread	22.6159				Bread	31.4				Bread	10.55
Bread	22.6162				Bread	31.4				Bread	10.56
Bread	22.62				Bread	31.4				Bread	10.56
Bread	22.622				Bread	31.4				Bread	10.56
Bread	22.63				Bread	31.4				Bread	10.56
Bread	22.6762				Bread	31.4				Bread	10.57
Bread	22.6986				Bread	31.4				Bread	10.58
Bread	22.7				Bread	31.4				Bread	10.58
Bread	22.7				Bread	31.4				Bread	10.58
Bread	22.7				Bread	31.4				Bread	10.59
Bread	22.7				Bread	31.4				Bread	10.6
Bread	22.7				Bread	31.4				Bread	10.6
Bread	22.7				Bread	31.4057				Bread	10.6
Bread	22.7				Bread	31.4081				Bread	10.6
Bread	22.72				Bread	31.4253				Bread	10.6
Bread	22.72				Bread	31.4495				Bread	10.6
Bread	22.7283				Bread	31.48				Bread	10.6
Bread	22.73				Bread	31.4864				Bread	10.6
Bread	22.75				Bread	31.5				Bread	10.6
Bread	22.7609				Bread	31.5				Bread	10.6
Bread	22.7649				Bread	31.5				Bread	10.6
Bread	22.78				Bread	31.5				Bread	10.6
Bread	22.7807				Bread	31.5				Bread	10.6
Bread	22.8				Bread	31.5				Bread	10.6
Bread	22.8				Bread	31.5				Bread	10.6
Bread	22.8				Bread	31.5				Bread	10.6
Bread	22.8116				Bread	31.51				Bread	10.6
Bread	22.8399				Bread	31.52				Bread	10.6
Bread	22.8479				Bread	31.549				Bread	10.6
Bread	22.85				Bread	31.5808				Bread	10.6
Bread	22.8501				Bread	31.5917				Bread	10.6
Bread	22.87				Bread	31.6				Bread	10.6
Bread	22.885				Bread	31.6				Bread	10.6
Bread	22.892				Bread	31.6				Bread	10.6
Bread	22.9				Bread	31.6				Bread	10.6
Bread	22.9				Bread	31.6				Bread	10.6
Bread	22.9				Bread	31.6				Bread	10.6
Bread	22.9				Bread	31.6				Bread	10.6
Bread	22.9				Bread	31.6				Bread	10.6
Bread	22.9				Bread	31.6				Bread	10.6
Bread	22.91				Bread	31.6				Bread	10.6
Bread	22.927				Bread	31.6088				Bread	10.6
Bread	22.941				Bread	31.63				Bread	10.6
Bread	22.9512				Bread	31.6546				Bread	10.6
Bread	22.9684				Bread	31.7				Bread	10.6
Bread	22.9731				Bread	31.7				Bread	10.6
Bread	22.9873				Bread	31.7				Bread	10.6
Bread	22.99				Bread	31.7				Bread	10.6
Bread	23				Bread	31.7				Bread	10.6
Bread	23				Bread	31.7				Bread	10.6
Bread	23				Bread	31.7095				Bread	10.6
Bread	23				Bread	31.7126				Bread	10.6
Bread	23				Bread	31.7218				Bread	10.6
Bread	23				Bread	31.73				Bread	10.6
Bread	23				Bread	31.74				Bread	10.6
Bread	23				Bread	31.746				Bread	10.6
Bread	23				Bread	31.7465				Bread	10.6
Bread	23				Bread	31.76				Bread	10.6
Bread	23				Bread	31.76				Bread	10.6
Bread	23				Bread	31.77				Bread	10.6
Bread	23				Bread	31.7765				Bread	10.6
Bread	23				Bread	31.7925				Bread	10.6
Bread	23				Bread	31.8				Bread	10.6
Bread	23				Bread	31.8				Bread	10.6
Bread	23				Bread	31.8				Bread	10.6
Bread	23				Bread	31.8				Bread	10.6
Bread	23				Bread	31.8				Bread	10.6
Bread	23.0288				Bread	31.8				Bread	10.6
Bread	23.05				Bread	31.8				Bread	10.6
Bread	23.0602				Bread	31.8				Bread	10.6
Bread	23.0667				Bread	31.8				Bread	10.6
Bread	23.0688				Bread	31.8				Bread	10.6
Bread	23.09				Bread	31.8397				Bread	10.6
Bread	23.097				Bread	31.9				Bread	10.6
Bread	23.098				Bread	31.9				Bread	10.6
Bread	23.1				Bread	31.9				Bread	10.6
Bread	23.1				Bread	31.9				Bread	10.6
Bread	23.1033				Bread	31.9				Bread	10.6
Bread	23.1048				Bread	31.9005				Bread	10.6
Bread	23.11				Bread	31.9035				Bread	10.6
Bread	23.1112				Bread	31.92				Bread	10.6
Bread	23.1174				Bread	31.924				Bread	10.6
Bread	23.1337				Bread	31.9256				Bread	10.6
Bread	23.1397				Bread	31.94				Bread	10.61
Bread	23.1476				Bread	31.9758				Bread	10.61
Bread	23.1544				Bread	31.9827				Bread	10.62
Bread	23.1549				Bread	32				Bread	10.62
Bread	23.1612				Bread	32				Bread	10.62
Bread	23.1625				Bread	32				Bread	10.62
Bread	23.1745				Bread	32				Bread	10.63
Bread	23.1784				Bread	32				Bread	10.63
Bread	23.1786				Bread	32				Bread	10.64
Bread	23.19				Bread	32				Bread	10.65
Bread	23.1929				Bread	32				Bread	10.65
Bread	23.2				Bread	32				Bread	10.65
Bread	23.2				Bread	32				Bread	10.65
Bread	23.2				Bread	32				Bread	10.66
Bread	23.2				Bread	32				Bread	10.66
Bread	23.2				Bread	32				Bread	10.66
Bread	23.2				Bread	32				Bread	10.67
Bread	23.2				Bread	32				Bread	10.67
Bread	23.22				Bread	32				Bread	10.68
Bread	23.23				Bread	32				Bread	10.68
Bread	23.25				Bread	32				Bread	10.68
Bread	23.2659				Bread	32				Bread	10.69
Bread	23.2721				Bread	32				Bread	10.69
Bread	23.2779				Bread	32				Bread	10.69
Bread	23.2848				Bread	32				Bread	10.69
Bread	23.286				Bread	32				Bread	10.69
Bread	23.2876				Bread	32				Bread	10.7
Bread	23.2902				Bread	32				Bread	10.7
Bread	23.2912				Bread	32				Bread	10.7
Bread	23.2915				Bread	32				Bread	10.7
Bread	23.3				Bread	32				Bread	10.7
Bread	23.3024				Bread	32				Bread	10.7
Bread	23.3151				Bread	32				Bread	10.7
Bread	23.3233				Bread	32				Bread	10.7
Bread	23.3237				Bread	32				Bread	10.7
Bread	23.3499				Bread	32				Bread	10.7
Bread	23.35				Bread	32				Bread	10.7
Bread	23.3599				Bread	32				Bread	10.7
Bread	23.3607				Bread	32.02				Bread	10.7
Bread	23.37				Bread	32.04				Bread	10.7
Bread	23.3819				Bread	32.04				Bread	10.7
Bread	23.3822				Bread	32.0804				Bread	10.7
Bread	23.4				Bread	32.1				Bread	10.7
Bread	23.4				Bread	32.1				Bread	10.7
Bread	23.4				Bread	32.1				Bread	10.7
Bread	23.4				Bread	32.1				Bread	10.7
Bread	23.4				Bread	32.1				Bread	10.7
Bread	23.401				Bread	32.1				Bread	10.7
Bread	23.4061				Bread	32.1				Bread	10.7
Bread	23.4122				Bread	32.1				Bread	10.7
Bread	23.413				Bread	32.1				Bread	10.7
Bread	23.42				Bread	32.1				Bread	10.7
Bread	23.4311				Bread	32.1				Bread	10.7
Bread	23.4421				Bread	32.1				Bread	10.7
Bread	23.4546				Bread	32.1483				Bread	10.7
Bread	23.5				Bread	32.1505				Bread	10.7
Bread	23.5				Bread	32.188				Bread	10.7
Bread	23.5				Bread	32.2				Bread	10.7
Bread	23.5				Bread	32.2				Bread	10.7
Bread	23.5				Bread	32.2				Bread	10.7
Bread	23.5				Bread	32.2				Bread	10.7
Bread	23.5				Bread	32.2				Bread	10.7
Bread	23.5				Bread	32.2				Bread	10.7
Bread	23.52				Bread	32.2				Bread	10.7
Bread	23.525				Bread	32.2				Bread	10.7
Bread	23.5441				Bread	32.2				Bread	10.7
Bread	23.55				Bread	32.2				Bread	10.7
Bread	23.5517				Bread	32.2				Bread	10.7
Bread	23.5601				Bread	32.227				Bread	10.7
Bread	23.5738				Bread	32.2418				Bread	10.7
Bread	23.5941				Bread	32.25				Bread	10.7
Bread	23.5987				Bread	32.2639				Bread	10.7
Bread	23.6				Bread	32.2695				Bread	10.7
Bread	23.6				Bread	32.27				Bread	10.7
Bread	23.6				Bread	32.3				Bread	10.7
Bread	23.6				Bread	32.3				Bread	10.7
Bread	23.6				Bread	32.3				Bread	10.7
Bread	23.6002				Bread	32.3				Bread	10.7
Bread	23.6095				Bread	32.3				Bread	10.7
Bread	23.6199				Bread	32.3				Bread	10.7
Bread	23.6358				Bread	32.3				Bread	10.7
Bread	23.6379				Bread	32.3				Bread	10.7
Bread	23.6381				Bread	32.3				Bread	10.7
Bread	23.65				Bread	32.3				Bread	10.7
Bread	23.65				Bread	32.3				Bread	10.7
Bread	23.66				Bread	32.3				Bread	10.7
Bread	23.6799				Bread	32.3				Bread	10.7
Bread	23.6801				Bread	32.3				Bread	10.7
Bread	23.6882				Bread	32.3				Bread	10.7
Bread	23.6952				Bread	32.3				Bread	10.7
Bread	23.6998				Bread	32.3				Bread	10.7
Bread	23.7				Bread	32.3				Bread	10.71
Bread	23.7				Bread	32.3				Bread	10.71
Bread	23.7				Bread	32.3				Bread	10.72
Bread	23.7				Bread	32.3032				Bread	10.72
Bread	23.7				Bread	32.3044				Bread	10.72
Bread	23.7009				Bread	32.36				Bread	10.73
Bread	23.7019				Bread	32.36				Bread	10.73
Bread	23.7085				Bread	32.37				Bread	10.74
Bread	23.71				Bread	32.378				Bread	10.74
Bread	23.73				Bread	32.39				Bread	10.74
Bread	23.7334				Bread	32.4				Bread	10.74
Bread	23.7784				Bread	32.4				Bread	10.74
Bread	23.78				Bread	32.4				Bread	10.75
Bread	23.79				Bread	32.4				Bread	10.75
Bread	23.8				Bread	32.4				Bread	10.75
Bread	23.8				Bread	32.4				Bread	10.76
Bread	23.8				Bread	32.4				Bread	10.76
Bread	23.8				Bread	32.4				Bread	10.76
Bread	23.8				Bread	32.409				Bread	10.76
Bread	23.83				Bread	32.437				Bread	10.76
Bread	23.8453				Bread	32.4419				Bread	10.77
Bread	23.86				Bread	32.45				Bread	10.77
Bread	23.8753				Bread	32.4665				Bread	10.77
Bread	23.8788				Bread	32.4733				Bread	10.78
Bread	23.9				Bread	32.4736				Bread	10.78
Bread	23.9				Bread	32.5				Bread	10.78
Bread	23.9				Bread	32.5				Bread	10.78
Bread	23.9				Bread	32.5				Bread	10.78
Bread	23.9				Bread	32.5				Bread	10.78
Bread	23.9639				Bread	32.5				Bread	10.79
Bread	23.9705				Bread	32.5				Bread	10.79
Bread	23.9785				Bread	32.5				Bread	10.79
Bread	24				Bread	32.5				Bread	10.8
Bread	24				Bread	32.5				Bread	10.8
Bread	24				Bread	32.5				Bread	10.8
Bread	24				Bread	32.5				Bread	10.8
Bread	24				Bread	32.5				Bread	10.8
Bread	24				Bread	32.5129				Bread	10.8
Bread	24				Bread	32.523				Bread	10.8
Bread	24				Bread	32.526				Bread	10.8
Bread	24				Bread	32.5342				Bread	10.8
Bread	24				Bread	32.5352				Bread	10.8
Bread	24				Bread	32.5403				Bread	10.8
Bread	24				Bread	32.6				Bread	10.8
Bread	24				Bread	32.6				Bread	10.8
Bread	24				Bread	32.6				Bread	10.8
Bread	24.0039				Bread	32.6				Bread	10.8
Bread	24.0237				Bread	32.6				Bread	10.8
Bread	24.0275				Bread	32.6				Bread	10.8
Bread	24.0281				Bread	32.6				Bread	10.8
Bread	24.03				Bread	32.6				Bread	10.8
Bread	24.0385				Bread	32.6				Bread	10.8
Bread	24.0741				Bread	32.6				Bread	10.8
Bread	24.076				Bread	32.6315				Bread	10.8
Bread	24.08				Bread	32.6382				Bread	10.8
Bread	24.0966				Bread	32.64				Bread	10.8
Bread	24.1				Bread	32.66				Bread	10.8
Bread	24.1				Bread	32.67				Bread	10.8
Bread	24.1				Bread	32.6711				Bread	10.8
Bread	24.1216				Bread	32.6712				Bread	10.8
Bread	24.13				Bread	32.6885				Bread	10.8
Bread	24.13				Bread	32.6914				Bread	10.8
Bread	24.1369				Bread	32.6951				Bread	10.8
Bread	24.149				Bread	32.7				Bread	10.8
Bread	24.17				Bread	32.7				Bread	10.8
Bread	24.2				Bread	32.7				Bread	10.8
Bread	24.2				Bread	32.7				Bread	10.8
Bread	24.2				Bread	32.7				Bread	10.8
Bread	24.2				Bread	32.7				Bread	10.8
Bread	24.23				Bread	32.7				Bread	10.8
Bread	24.2326				Bread	32.7				Bread	10.8
Bread	24.2364				Bread	32.7				Bread	10.8
Bread	24.2427				Bread	32.7				Bread	10.8
Bread	24.2518				Bread	32.7				Bread	10.8
Bread	24.2521				Bread	32.7				Bread	10.8
Bread	24.2624				Bread	32.7				Bread	10.8
Bread	24.2763				Bread	32.7				Bread	10.8
Bread	24.3				Bread	32.72				Bread	10.8
Bread	24.3				Bread	32.7241				Bread	10.8
Bread	24.3				Bread	32.7346				Bread	10.8
Bread	24.3008				Bread	32.7483				Bread	10.8
Bread	24.3047				Bread	32.7624				Bread	10.8
Bread	24.31				Bread	32.77				Bread	10.8
Bread	24.3197				Bread	32.7772				Bread	10.8
Bread	24.33				Bread	32.7955				Bread	10.8
Bread	24.33				Bread	32.8				Bread	10.8
Bread	24.3359				Bread	32.8				Bread	10.8
Bread	24.3405				Bread	32.8				Bread	10.8
Bread	24.38				Bread	32.8				Bread	10.8
Bread	24.38				Bread	32.8				Bread	10.8
Bread	24.3875				Bread	32.8				Bread	10.8
Bread	24.3889				Bread	32.8				Bread	10.8
Bread	24.3914				Bread	32.8				Bread	10.8
Bread	24.4				Bread	32.8				Bread	10.8
Bread	24.4				Bread	32.8				Bread	10.8
Bread	24.4				Bread	32.8				Bread	10.8
Bread	24.4				Bread	32.8				Bread	10.8
Bread	24.4				Bread	32.8236				Bread	10.8
Bread	24.4				Bread	32.8503				Bread	10.8
Bread	24.4				Bread	32.8631				Bread	10.8
Bread	24.4				Bread	32.87				Bread	10.8
Bread	24.4				Bread	32.87				Bread	10.8
Bread	24.4				Bread	32.8965				Bread	10.8
Bread	24.41				Bread	32.8985				Bread	10.8
Bread	24.4121				Bread	32.9				Bread	10.8
Bread	24.423				Bread	32.9				Bread	10.8
Bread	24.4282				Bread	32.9				Bread	10.8
Bread	24.43				Bread	32.9				Bread	10.8
Bread	24.43				Bread	32.9				Bread	10.81
Bread	24.4432				Bread	32.9				Bread	10.81
Bread	24.4611				Bread	32.9				Bread	10.82
Bread	24.4633				Bread	32.9				Bread	10.82
Bread	24.4659				Bread	32.9				Bread	10.82
Bread	24.4783				Bread	32.9				Bread	10.82
Bread	24.5				Bread	32.9				Bread	10.82
Bread	24.5				Bread	32.9				Bread	10.82
Bread	24.5				Bread	32.9				Bread	10.82
Bread	24.5				Bread	32.9				Bread	10.83
Bread	24.5				Bread	32.9				Bread	10.84
Bread	24.5				Bread	32.92				Bread	10.84
Bread	24.5				Bread	32.9337				Bread	10.84
Bread	24.5281				Bread	32.9485				Bread	10.84
Bread	24.5287				Bread	32.97				Bread	10.85
Bread	24.55				Bread	32.993				Bread	10.85
Bread	24.5531				Bread	33				Bread	10.85
Bread	24.5553				Bread	33				Bread	10.85
Bread	24.57				Bread	33				Bread	10.86
Bread	24.57				Bread	33				Bread	10.86
Bread	24.5715				Bread	33				Bread	10.86
Bread	24.5752				Bread	33				Bread	10.86
Bread	24.5825				Bread	33				Bread	10.86
Bread	24.6				Bread	33				Bread	10.87
Bread	24.6				Bread	33				Bread	10.87
Bread	24.6				Bread	33				Bread	10.87
Bread	24.6				Bread	33				Bread	10.88
Bread	24.6				Bread	33				Bread	10.88
Bread	24.6				Bread	33				Bread	10.88
Bread	24.6				Bread	33				Bread	10.88
Bread	24.6				Bread	33				Bread	10.89
Bread	24.6224				Bread	33				Bread	10.89
Bread	24.63				Bread	33				Bread	10.89
Bread	24.641				Bread	33				Bread	10.89
Bread	24.65				Bread	33				Bread	10.89
Bread	24.6567				Bread	33				Bread	10.89
Bread	24.67				Bread	33				Bread	10.89
Bread	24.6865				Bread	33				Bread	10.9
Bread	24.698				Bread	33				Bread	10.9
Bread	24.7				Bread	33				Bread	10.9
Bread	24.7				Bread	33				Bread	10.9
Bread	24.7342				Bread	33.0073				Bread	10.9
Bread	24.7395				Bread	33.0236				Bread	10.9
Bread	24.7861				Bread	33.0285				Bread	10.9
Bread	24.79				Bread	33.0422				Bread	10.9
Bread	24.79				Bread	33.045				Bread	10.9
Bread	24.8				Bread	33.05				Bread	10.9
Bread	24.8				Bread	33.0511				Bread	10.9
Bread	24.8				Bread	33.08				Bread	10.9
Bread	24.8				Bread	33.082				Bread	10.9
Bread	24.8				Bread	33.1				Bread	10.9
Bread	24.8				Bread	33.1				Bread	10.9
Bread	24.8				Bread	33.1				Bread	10.9
Bread	24.8				Bread	33.1				Bread	10.9
Bread	24.8				Bread	33.1				Bread	10.9
Bread	24.8336				Bread	33.1				Bread	10.9
Bread	24.8595				Bread	33.1				Bread	10.9
Bread	24.8689				Bread	33.1				Bread	10.9
Bread	24.87				Bread	33.1				Bread	10.9
Bread	24.887				Bread	33.1				Bread	10.9
Bread	24.8878				Bread	33.1				Bread	10.9
Bread	24.9				Bread	33.1016				Bread	10.9
Bread	24.9				Bread	33.14				Bread	10.9
Bread	24.9				Bread	33.15				Bread	10.9
Bread	24.9				Bread	33.1552				Bread	10.9
Bread	24.9				Bread	33.1695				Bread	10.9
Bread	24.9				Bread	33.2				Bread	10.9
Bread	24.9				Bread	33.2				Bread	10.9
Bread	24.9016				Bread	33.2				Bread	10.9
Bread	24.91				Bread	33.2				Bread	10.9
Bread	24.94				Bread	33.2				Bread	10.9
Bread	24.947				Bread	33.2				Bread	10.9
Bread	24.95				Bread	33.2				Bread	10.9
Bread	24.9543				Bread	33.2				Bread	10.9
Bread	24.9563				Bread	33.2				Bread	10.9
Bread	24.9608				Bread	33.2				Bread	10.9
Bread	24.9828				Bread	33.2				Bread	10.9
Bread	25				Bread	33.2				Bread	10.9
Bread	25				Bread	33.2				Bread	10.9
Bread	25				Bread	33.2451				Bread	10.9
Bread	25				Bread	33.2575				Bread	10.9
Bread	25				Bread	33.28				Bread	10.9
Bread	25				Bread	33.3				Bread	10.9
Bread	25				Bread	33.3				Bread	10.9
Bread	25				Bread	33.3				Bread	10.9
Bread	25				Bread	33.3				Bread	10.9
Bread	25				Bread	33.3				Bread	10.9
Bread	25				Bread	33.3				Bread	10.9
Bread	25				Bread	33.3				Bread	10.9
Bread	25				Bread	33.3				Bread	10.9
Bread	25				Bread	33.3				Bread	10.9
Bread	25				Bread	33.3				Bread	10.9
Bread	25				Bread	33.3				Bread	10.9
Bread	25				Bread	33.3				Bread	10.9
Bread	25				Bread	33.3				Bread	10.9
Bread	25				Bread	33.3				Bread	10.9
Bread	25				Bread	33.3				Bread	10.9
Bread	25				Bread	33.3				Bread	10.9
Bread	25.012				Bread	33.3				Bread	10.9
Bread	25.0252				Bread	33.3				Bread	10.9
Bread	25.0312				Bread	33.3				Bread	10.9
Bread	25.04				Bread	33.3				Bread	10.9
Bread	25.053				Bread	33.3				Bread	10.9
Bread	25.0661				Bread	33.3				Bread	10.9
Bread	25.0702				Bread	33.3				Bread	10.9
Bread	25.0758				Bread	33.3				Bread	10.9
Bread	25.076				Bread	33.3				Bread	10.9
Bread	25.0954				Bread	33.3058				Bread	10.9
Bread	25.1				Bread	33.3065				Bread	10.9
Bread	25.1				Bread	33.3405				Bread	10.9
Bread	25.1				Bread	33.383				Bread	10.9
Bread	25.1				Bread	33.39				Bread	10.9
Bread	25.1				Bread	33.4				Bread	10.9
Bread	25.1				Bread	33.4				Bread	10.9
Bread	25.1066				Bread	33.4				Bread	10.9
Bread	25.13				Bread	33.4				Bread	10.9
Bread	25.1347				Bread	33.4				Bread	10.9
Bread	25.15				Bread	33.4				Bread	10.9
Bread	25.159				Bread	33.4				Bread	10.9
Bread	25.16				Bread	33.4				Bread	10.91
Bread	25.1623				Bread	33.4				Bread	10.91
Bread	25.165				Bread	33.4				Bread	10.91
Bread	25.18				Bread	33.4				Bread	10.91
Bread	25.2				Bread	33.4				Bread	10.91
Bread	25.2				Bread	33.4305				Bread	10.91
Bread	25.2				Bread	33.44				Bread	10.92
Bread	25.2				Bread	33.4997				Bread	10.92
Bread	25.2				Bread	33.5				Bread	10.92
Bread	25.2				Bread	33.5				Bread	10.92
Bread	25.2				Bread	33.5				Bread	10.93
Bread	25.2				Bread	33.5				Bread	10.93
Bread	25.2				Bread	33.5				Bread	10.93
Bread	25.22				Bread	33.5				Bread	10.93
Bread	25.22				Bread	33.5				Bread	10.93
Bread	25.2206				Bread	33.5				Bread	10.94
Bread	25.2332				Bread	33.5				Bread	10.94
Bread	25.2372				Bread	33.5				Bread	10.94
Bread	25.2477				Bread	33.5				Bread	10.94
Bread	25.2545				Bread	33.5				Bread	10.94
Bread	25.27				Bread	33.5				Bread	10.94
Bread	25.2739				Bread	33.5				Bread	10.94
Bread	25.2741				Bread	33.5				Bread	10.95
Bread	25.28				Bread	33.5				Bread	10.95
Bread	25.3				Bread	33.504				Bread	10.95
Bread	25.3				Bread	33.52				Bread	10.95
Bread	25.3				Bread	33.525				Bread	10.95
Bread	25.3				Bread	33.53				Bread	10.95
Bread	25.3				Bread	33.5335				Bread	10.95
Bread	25.3025				Bread	33.5496				Bread	10.96
Bread	25.303				Bread	33.56				Bread	10.96
Bread	25.3111				Bread	33.5722				Bread	10.96
Bread	25.3228				Bread	33.59				Bread	10.96
Bread	25.3304				Bread	33.6				Bread	10.96
Bread	25.3445				Bread	33.6				Bread	10.96
Bread	25.36				Bread	33.6				Bread	10.96
Bread	25.3666				Bread	33.6				Bread	10.96
Bread	25.3675				Bread	33.6				Bread	10.97
Bread	25.3865				Bread	33.6				Bread	10.97
Bread	25.389				Bread	33.6				Bread	10.98
Bread	25.39				Bread	33.6				Bread	10.98
Bread	25.4				Bread	33.6				Bread	10.98
Bread	25.4				Bread	33.6				Bread	10.98
Bread	25.4				Bread	33.6				Bread	10.98
Bread	25.4				Bread	33.6				Bread	10.98
Bread	25.4				Bread	33.6				Bread	10.98
Bread	25.4				Bread	33.6				Bread	10.99
Bread	25.4				Bread	33.6				Bread	10.99
Bread	25.4				Bread	33.6				Bread	11
Bread	25.4				Bread	33.6				Bread	11
Bread	25.4				Bread	33.6069				Bread	11
Bread	25.4102				Bread	33.61				Bread	11
Bread	25.4225				Bread	33.6132				Bread	11
Bread	25.44				Bread	33.6275				Bread	11
Bread	25.45				Bread	33.6275				Bread	11
Bread	25.4607				Bread	33.6324				Bread	11
Bread	25.4745				Bread	33.65				Bread	11
Bread	25.4849				Bread	33.6537				Bread	11
Bread	25.485				Bread	33.677				Bread	11
Bread	25.49				Bread	33.68				Bread	11
Bread	25.491				Bread	33.7				Bread	11
Bread	25.4929				Bread	33.7				Bread	11
Bread	25.5				Bread	33.7				Bread	11
Bread	25.5				Bread	33.7				Bread	11
Bread	25.5				Bread	33.7				Bread	11
Bread	25.5				Bread	33.7				Bread	11
Bread	25.5				Bread	33.7				Bread	11
Bread	25.5				Bread	33.7				Bread	11
Bread	25.5				Bread	33.7				Bread	11
Bread	25.5				Bread	33.7				Bread	11
Bread	25.5				Bread	33.7				Bread	11
Bread	25.5				Bread	33.7				Bread	11
Bread	25.5				Bread	33.7				Bread	11
Bread	25.509				Bread	33.7				Bread	11
Bread	25.51				Bread	33.7				Bread	11
Bread	25.5125				Bread	33.7				Bread	11
Bread	25.5194				Bread	33.7				Bread	11
Bread	25.5271				Bread	33.7399				Bread	11
Bread	25.5296				Bread	33.77				Bread	11
Bread	25.53				Bread	33.79				Bread	11
Bread	25.5505				Bread	33.79				Bread	11
Bread	25.5601				Bread	33.7911				Bread	11
Bread	25.5617				Bread	33.8				Bread	11
Bread	25.58				Bread	33.8				Bread	11
Bread	25.5945				Bread	33.8				Bread	11
Bread	25.6				Bread	33.8				Bread	11
Bread	25.6				Bread	33.8				Bread	11
Bread	25.6				Bread	33.8				Bread	11
Bread	25.6				Bread	33.8				Bread	11
Bread	25.6				Bread	33.8				Bread	11
Bread	25.6				Bread	33.8				Bread	11
Bread	25.6				Bread	33.8				Bread	11
Bread	25.6				Bread	33.8				Bread	11
Bread	25.6				Bread	33.8				Bread	11
Bread	25.6				Bread	33.8				Bread	11
Bread	25.6				Bread	33.8				Bread	11
Bread	25.6025				Bread	33.8				Bread	11
Bread	25.6053				Bread	33.8				Bread	11
Bread	25.617				Bread	33.8				Bread	11
Bread	25.6253				Bread	33.8				Bread	11
Bread	25.6274				Bread	33.803				Bread	11
Bread	25.633				Bread	33.8133				Bread	11
Bread	25.6345				Bread	33.8227				Bread	11
Bread	25.65				Bread	33.851				Bread	11
Bread	25.6931				Bread	33.86				Bread	11
Bread	25.7				Bread	33.8745				Bread	11
Bread	25.7				Bread	33.88				Bread	11
Bread	25.7				Bread	33.8955				Bread	11
Bread	25.7				Bread	33.9				Bread	11
Bread	25.7				Bread	33.9				Bread	11
Bread	25.7				Bread	33.9				Bread	11
Bread	25.7				Bread	33.9				Bread	11
Bread	25.7043				Bread	33.9				Bread	11
Bread	25.74				Bread	33.9				Bread	11
Bread	25.75				Bread	33.9				Bread	11
Bread	25.77				Bread	33.9				Bread	11
Bread	25.78				Bread	33.9				Bread	11
Bread	25.784				Bread	33.9				Bread	11
Bread	25.79				Bread	33.9				Bread	11
Bread	25.7925				Bread	33.9079				Bread	11
Bread	25.8				Bread	33.9334				Bread	11
Bread	25.8				Bread	33.9502				Bread	11
Bread	25.8				Bread	33.955				Bread	11
Bread	25.8				Bread	33.9969				Bread	11
Bread	25.8				Bread	34				Bread	11
Bread	25.8				Bread	34				Bread	11
Bread	25.8				Bread	34				Bread	11
Bread	25.8				Bread	34				Bread	11
Bread	25.8				Bread	34				Bread	11
Bread	25.8				Bread	34				Bread	11.01
Bread	25.8				Bread	34				Bread	11.01
Bread	25.8				Bread	34				Bread	11.01
Bread	25.8045				Bread	34				Bread	11.01
Bread	25.8154				Bread	34				Bread	11.01
Bread	25.8596				Bread	34				Bread	11.01
Bread	25.8608				Bread	34				Bread	11.01
Bread	25.862				Bread	34				Bread	11.01
Bread	25.87				Bread	34				Bread	11.02
Bread	25.8721				Bread	34				Bread	11.02
Bread	25.88				Bread	34				Bread	11.02
Bread	25.9				Bread	34				Bread	11.03
Bread	25.9				Bread	34				Bread	11.03
Bread	25.9				Bread	34				Bread	11.04
Bread	25.9				Bread	34				Bread	11.04
Bread	25.9				Bread	34				Bread	11.04
Bread	25.9028				Bread	34				Bread	11.04
Bread	25.9141				Bread	34				Bread	11.04
Bread	25.915				Bread	34				Bread	11.04
Bread	25.92				Bread	34				Bread	11.04
Bread	25.9255				Bread	34				Bread	11.05
Bread	25.9312				Bread	34.089				Bread	11.05
Bread	25.9424				Bread	34.1				Bread	11.05
Bread	25.9682				Bread	34.1				Bread	11.05
Bread	25.9731				Bread	34.1				Bread	11.05
Bread	25.995				Bread	34.1				Bread	11.05
Bread	25.9962				Bread	34.1				Bread	11.05
Bread	26				Bread	34.1				Bread	11.05
Bread	26				Bread	34.1				Bread	11.05
Bread	26				Bread	34.1				Bread	11.06
Bread	26				Bread	34.1				Bread	11.06
Bread	26				Bread	34.1				Bread	11.06
Bread	26				Bread	34.1				Bread	11.06
Bread	26				Bread	34.1				Bread	11.06
Bread	26				Bread	34.1063				Bread	11.06
Bread	26				Bread	34.11				Bread	11.07
Bread	26				Bread	34.11				Bread	11.07
Bread	26				Bread	34.1408				Bread	11.08
Bread	26				Bread	34.1414				Bread	11.08
Bread	26				Bread	34.1482				Bread	11.08
Bread	26				Bread	34.15				Bread	11.09
Bread	26				Bread	34.1584				Bread	11.09
Bread	26				Bread	34.16				Bread	11.09
Bread	26				Bread	34.1667				Bread	11.09
Bread	26				Bread	34.17				Bread	11.09
Bread	26				Bread	34.18				Bread	11.09
Bread	26				Bread	34.2				Bread	11.09
Bread	26				Bread	34.2				Bread	11.09
Bread	26.01				Bread	34.2				Bread	11.09
Bread	26.01				Bread	34.2				Bread	11.09
Bread	26.0256				Bread	34.2				Bread	11.1
Bread	26.04				Bread	34.2				Bread	11.1
Bread	26.0516				Bread	34.2				Bread	11.1
Bread	26.0527				Bread	34.2				Bread	11.1
Bread	26.0681				Bread	34.2				Bread	11.1
Bread	26.08				Bread	34.2				Bread	11.1
Bread	26.08				Bread	34.2				Bread	11.1
Bread	26.0921				Bread	34.2				Bread	11.1
Bread	26.1				Bread	34.2				Bread	11.1
Bread	26.1				Bread	34.2				Bread	11.1
Bread	26.1				Bread	34.21				Bread	11.1
Bread	26.1				Bread	34.22				Bread	11.1
Bread	26.1				Bread	34.2205				Bread	11.1
Bread	26.1				Bread	34.23				Bread	11.1
Bread	26.11				Bread	34.23				Bread	11.1
Bread	26.12				Bread	34.267				Bread	11.1
Bread	26.12				Bread	34.274				Bread	11.1
Bread	26.14				Bread	34.2859				Bread	11.1
Bread	26.14				Bread	34.2924				Bread	11.1
Bread	26.1428				Bread	34.3				Bread	11.1
Bread	26.1551				Bread	34.3				Bread	11.1
Bread	26.1691				Bread	34.3				Bread	11.1
Bread	26.1994				Bread	34.3				Bread	11.1
Bread	26.2				Bread	34.3				Bread	11.1
Bread	26.2				Bread	34.3				Bread	11.1
Bread	26.2				Bread	34.3				Bread	11.1
Bread	26.2				Bread	34.3				Bread	11.1
Bread	26.2				Bread	34.3				Bread	11.1
Bread	26.2				Bread	34.3				Bread	11.1
Bread	26.2				Bread	34.3				Bread	11.1
Bread	26.2				Bread	34.3				Bread	11.1
Bread	26.2				Bread	34.3				Bread	11.1
Bread	26.2				Bread	34.3212				Bread	11.1
Bread	26.2				Bread	34.3225				Bread	11.1
Bread	26.2				Bread	34.35				Bread	11.1
Bread	26.2099				Bread	34.3646				Bread	11.1
Bread	26.211				Bread	34.38				Bread	11.1
Bread	26.229				Bread	34.3995				Bread	11.1
Bread	26.23				Bread	34.4				Bread	11.1
Bread	26.23				Bread	34.4				Bread	11.1
Bread	26.2342				Bread	34.4				Bread	11.1
Bread	26.2497				Bread	34.4				Bread	11.1
Bread	26.25				Bread	34.4				Bread	11.1
Bread	26.2508				Bread	34.4				Bread	11.1
Bread	26.254				Bread	34.4				Bread	11.1
Bread	26.27				Bread	34.4				Bread	11.1
Bread	26.2743				Bread	34.4				Bread	11.1
Bread	26.2766				Bread	34.4				Bread	11.1
Bread	26.3				Bread	34.4				Bread	11.1
Bread	26.3				Bread	34.4441				Bread	11.1
Bread	26.3				Bread	34.458				Bread	11.1
Bread	26.3				Bread	34.4585				Bread	11.1
Bread	26.3				Bread	34.4759				Bread	11.1
Bread	26.3				Bread	34.5				Bread	11.1
Bread	26.3				Bread	34.5				Bread	11.1
Bread	26.3				Bread	34.5				Bread	11.1
Bread	26.3				Bread	34.5				Bread	11.1
Bread	26.3				Bread	34.5				Bread	11.1
Bread	26.3				Bread	34.5				Bread	11.1
Bread	26.3075				Bread	34.5				Bread	11.1
Bread	26.3132				Bread	34.5				Bread	11.1
Bread	26.3232				Bread	34.5				Bread	11.1
Bread	26.3254				Bread	34.5				Bread	11.1
Bread	26.335				Bread	34.5				Bread	11.1
Bread	26.378				Bread	34.5				Bread	11.1
Bread	26.3795				Bread	34.5				Bread	11.1
Bread	26.38				Bread	34.5				Bread	11.1
Bread	26.4				Bread	34.5				Bread	11.1
Bread	26.4				Bread	34.5				Bread	11.1
Bread	26.4				Bread	34.5				Bread	11.1
Bread	26.4				Bread	34.5				Bread	11.1
Bread	26.4				Bread	34.5				Bread	11.1
Bread	26.4				Bread	34.5				Bread	11.1
Bread	26.4				Bread	34.5				Bread	11.1
Bread	26.42				Bread	34.5				Bread	11.1
Bread	26.43				Bread	34.5				Bread	11.1
Bread	26.4322				Bread	34.5				Bread	11.1
Bread	26.4366				Bread	34.5				Bread	11.11
Bread	26.441				Bread	34.5				Bread	11.11
Bread	26.4501				Bread	34.5				Bread	11.11
Bread	26.4599				Bread	34.5				Bread	11.11
Bread	26.5				Bread	34.5				Bread	11.11
Bread	26.5				Bread	34.5024				Bread	11.12
Bread	26.5				Bread	34.5109				Bread	11.12
Bread	26.5				Bread	34.5244				Bread	11.12
Bread	26.5				Bread	34.5326				Bread	11.12
Bread	26.5				Bread	34.533				Bread	11.13
Bread	26.5				Bread	34.5511				Bread	11.14
Bread	26.5				Bread	34.5531				Bread	11.14
Bread	26.5				Bread	34.5557				Bread	11.15
Bread	26.5				Bread	34.56				Bread	11.15
Bread	26.5056				Bread	34.57				Bread	11.15
Bread	26.5065				Bread	34.576				Bread	11.15
Bread	26.5127				Bread	34.58				Bread	11.15
Bread	26.5197				Bread	34.59				Bread	11.15
Bread	26.5295				Bread	34.6				Bread	11.15
Bread	26.5297				Bread	34.6				Bread	11.16
Bread	26.53				Bread	34.6				Bread	11.16
Bread	26.5304				Bread	34.6				Bread	11.16
Bread	26.54				Bread	34.6				Bread	11.16
Bread	26.5593				Bread	34.6				Bread	11.16
Bread	26.5613				Bread	34.6				Bread	11.16
Bread	26.5661				Bread	34.6				Bread	11.16
Bread	26.58				Bread	34.6				Bread	11.17
Bread	26.5986				Bread	34.6				Bread	11.17
Bread	26.6				Bread	34.6				Bread	11.17
Bread	26.6				Bread	34.6				Bread	11.17
Bread	26.6				Bread	34.6				Bread	11.17
Bread	26.6				Bread	34.6				Bread	11.17
Bread	26.6				Bread	34.6				Bread	11.18
Bread	26.6				Bread	34.6				Bread	11.18
Bread	26.6				Bread	34.6088				Bread	11.18
Bread	26.6				Bread	34.61				Bread	11.19
Bread	26.6				Bread	34.61				Bread	11.19
Bread	26.6				Bread	34.6304				Bread	11.19
Bread	26.6				Bread	34.6407				Bread	11.19
Bread	26.61				Bread	34.6616				Bread	11.19
Bread	26.6149				Bread	34.6785				Bread	11.19
Bread	26.6187				Bread	34.6907				Bread	11.19
Bread	26.622				Bread	34.7				Bread	11.19
Bread	26.6285				Bread	34.7				Bread	11.2
Bread	26.65				Bread	34.7				Bread	11.2
Bread	26.6503				Bread	34.7				Bread	11.2
Bread	26.6573				Bread	34.7				Bread	11.2
Bread	26.6594				Bread	34.7				Bread	11.2
Bread	26.66				Bread	34.7				Bread	11.2
Bread	26.6685				Bread	34.7				Bread	11.2
Bread	26.6723				Bread	34.7				Bread	11.2
Bread	26.6856				Bread	34.7				Bread	11.2
Bread	26.6978				Bread	34.7				Bread	11.2
Bread	26.7				Bread	34.7				Bread	11.2
Bread	26.7				Bread	34.7				Bread	11.2
Bread	26.7				Bread	34.7				Bread	11.2
Bread	26.7				Bread	34.7				Bread	11.2
Bread	26.7				Bread	34.7				Bread	11.2
Bread	26.7				Bread	34.704				Bread	11.2
Bread	26.7				Bread	34.704				Bread	11.2
Bread	26.7				Bread	34.7324				Bread	11.2
Bread	26.7				Bread	34.7334				Bread	11.2
Bread	26.7025				Bread	34.7411				Bread	11.2
Bread	26.71				Bread	34.7494				Bread	11.2
Bread	26.715				Bread	34.7554				Bread	11.2
Bread	26.72				Bread	34.76				Bread	11.2
Bread	26.7242				Bread	34.7739				Bread	11.2
Bread	26.7285				Bread	34.774				Bread	11.2
Bread	26.7328				Bread	34.8				Bread	11.2
Bread	26.7346				Bread	34.8				Bread	11.2
Bread	26.736				Bread	34.8				Bread	11.2
Bread	26.74				Bread	34.8				Bread	11.2
Bread	26.7782				Bread	34.8				Bread	11.2
Bread	26.7787				Bread	34.8				Bread	11.2
Bread	26.781				Bread	34.8				Bread	11.2
Bread	26.7937				Bread	34.8				Bread	11.2
Bread	26.7989				Bread	34.8				Bread	11.2
Bread	26.8				Bread	34.8				Bread	11.2
Bread	26.8				Bread	34.8				Bread	11.2
Bread	26.8				Bread	34.8097				Bread	11.2
Bread	26.8				Bread	34.81				Bread	11.2
Bread	26.8				Bread	34.81				Bread	11.2
Bread	26.8				Bread	34.81				Bread	11.2
Bread	26.8				Bread	34.83				Bread	11.2
Bread	26.8185				Bread	34.85				Bread	11.2
Bread	26.8236				Bread	34.85				Bread	11.2
Bread	26.83				Bread	34.8585				Bread	11.2
Bread	26.84				Bread	34.8665				Bread	11.2
Bread	26.85				Bread	34.87				Bread	11.2
Bread	26.864				Bread	34.88				Bread	11.2
Bread	26.8755				Bread	34.8968				Bread	11.2
Bread	26.896				Bread	34.9				Bread	11.2
Bread	26.9				Bread	34.9				Bread	11.2
Bread	26.9				Bread	34.9				Bread	11.2
Bread	26.9				Bread	34.9				Bread	11.2
Bread	26.9				Bread	34.9				Bread	11.2
Bread	26.9				Bread	34.9				Bread	11.2
Bread	26.9				Bread	34.9				Bread	11.2
Bread	26.9				Bread	34.9				Bread	11.2
Bread	26.9325				Bread	34.9				Bread	11.2
Bread	26.941				Bread	34.9				Bread	11.2
Bread	26.9508				Bread	34.9				Bread	11.2
Bread	26.9612				Bread	34.9				Bread	11.2
Bread	26.9643				Bread	34.9				Bread	11.2
Bread	26.9958				Bread	34.9				Bread	11.2
Bread	27				Bread	34.9				Bread	11.2
Bread	27				Bread	34.9				Bread	11.2
Bread	27				Bread	34.9				Bread	11.2
Bread	27				Bread	34.9				Bread	11.2
Bread	27				Bread	34.9				Bread	11.2
Bread	27				Bread	34.9074				Bread	11.2
Bread	27				Bread	34.9447				Bread	11.2
Bread	27				Bread	34.9707				Bread	11.2
Bread	27				Bread	34.9712				Bread	11.2
Bread	27				Bread	34.98				Bread	11.2
Bread	27				Bread	34.9824				Bread	11.2
Bread	27				Bread	35				Bread	11.2
Bread	27				Bread	35				Bread	11.2
Bread	27				Bread	35				Bread	11.2
Bread	27				Bread	35				Bread	11.2
Bread	27				Bread	35				Bread	11.2
Bread	27				Bread	35				Bread	11.2
Bread	27				Bread	35				Bread	11.2
Bread	27				Bread	35				Bread	11.21
Bread	27.0082				Bread	35				Bread	11.21
Bread	27.04				Bread	35				Bread	11.21
Bread	27.0427				Bread	35				Bread	11.21
Bread	27.06				Bread	35				Bread	11.21
Bread	27.0733				Bread	35				Bread	11.21
Bread	27.08				Bread	35				Bread	11.22
Bread	27.08				Bread	35				Bread	11.23
Bread	27.0943				Bread	35				Bread	11.23
Bread	27.1				Bread	35				Bread	11.23
Bread	27.1				Bread	35				Bread	11.23
Bread	27.1				Bread	35				Bread	11.23
Bread	27.1				Bread	35				Bread	11.24
Bread	27.1				Bread	35				Bread	11.24
Bread	27.1				Bread	35				Bread	11.24
Bread	27.1				Bread	35				Bread	11.24
Bread	27.1				Bread	35				Bread	11.25
Bread	27.104				Bread	35				Bread	11.25
Bread	27.111				Bread	35				Bread	11.25
Bread	27.12				Bread	35				Bread	11.25
Bread	27.1218				Bread	35				Bread	11.25
Bread	27.13				Bread	35				Bread	11.25
Bread	27.1341				Bread	35				Bread	11.26
Bread	27.143				Bread	35				Bread	11.26
Bread	27.1509				Bread	35				Bread	11.26
Bread	27.1573				Bread	35.0055				Bread	11.26
Bread	27.17				Bread	35.0248				Bread	11.26
Bread	27.1718				Bread	35.0261				Bread	11.26
Bread	27.18				Bread	35.0286				Bread	11.26
Bread	27.197				Bread	35.03				Bread	11.26
Bread	27.198				Bread	35.033				Bread	11.27
Bread	27.2				Bread	35.034				Bread	11.27
Bread	27.2				Bread	35.067				Bread	11.28
Bread	27.2				Bread	35.09				Bread	11.28
Bread	27.2				Bread	35.1				Bread	11.28
Bread	27.2				Bread	35.1				Bread	11.28
Bread	27.2				Bread	35.1				Bread	11.29
Bread	27.2				Bread	35.1				Bread	11.29
Bread	27.2				Bread	35.1				Bread	11.29
Bread	27.2				Bread	35.1				Bread	11.3
Bread	27.2				Bread	35.1				Bread	11.3
Bread	27.2				Bread	35.1				Bread	11.3
[truncated: 6,922 more rows]
