# Supplementary material for: Grain zinc, iron and protein concentrations of contemporary wheat cultivars fall short of targets for human health
Source: Nat Food. 2026 Mar 9;7(3):283–95. doi: 10.1038/s43016-026-01314-3 (PMC13021525; doi:10.1038/s43016-026-01314-3)
Supplement: Supplementary file 4 — Source data for Fig. 3a–d. [file 43016_2026_1314_MOESM4_ESM.xlsx]

## Sheet: Figure 3
Figure 3a. Grain yield				Figure 3b. Grain Zn				Figure 3c. Grain Fe				Figure 3d. Grain protein
	Yield	CL			Zinc	CL			Iron	CL			Protein	CL
Before1960 (N=37)	2780	145.408		Before1960 (N=64)	35.45	2.75255		Before1960 (N=60)	42.75	2.31122		Before1960 (N=37)	13.1	0.561224
1960-1980 (N=317)	3680	147.959		1960-1980 (N=325)	33	0.637755		1960-1980 (N=233)	41.3	1.31633		1960-1980 (N=135)	13.1	0.293367
1981-2000 (N= 3758)	6422	40.051		1981-2000 (N=1076)	31.6	0.357143		1981-2000 (N=427)	38.3	0.586735		1981-2000 (N=3321)	12.53	0.0255102
2001-2024 (N=5623)	5772	36.9898		2001-2024 (N=2763)	33.8	0.204082		2001-2024 (N=1885)	38.5	0.229592		2001-2024 (N=4374)	12.7	0.0255102
