# Supplementary material for: Grain zinc, iron and protein concentrations of contemporary wheat cultivars fall short of targets for human health
Source: Nat Food. 2026 Mar 9;7(3):283–95. doi: 10.1038/s43016-026-01314-3 (PMC13021525; doi:10.1038/s43016-026-01314-3)
Supplement: Supplementary file 5 — Source data for Fig. 4a–d. [file 43016_2026_1314_MOESM5_ESM.xlsx]

## Sheet: Figure 4
Figure 4a. Grain yield						Figure 4b. Grain Zn					Figure 4c. Grain Fe					Figure 4d. Grain protein
		RR_yield	CL				RR_Zn	CL				RR_Fe	CL				RR_protein	CL
Soil pH	Acidic (91)	1.03385	0.0237916		Soil pH	Acidic (146)	1.51658	0.0790487		Soil pH	Acidic (33)	1.0603	0.071668		Soil pH	Acidic (31)	1.11323	0.0782333
	Neutral (131)	1.13313	0.0362815			Neutral (295)	1.3781	0.0430819			Neutral (158)	1.1788	0.0387376			Neutral (57)	1.30597	0.0973183
	Alkaline (1147)	1.11602	0.0119657			Alkaline (1353)	1.462	0.0263194			Alkaline (444)	1.14619	0.0196789			Alkaline (385)	1.16995	0.0233474
SOC	Low (631)	1.11954	0.0146262		SOC	Low (747)	1.42922	0.0295324		SOC	Low (186)	1.07204	0.0265186		SOC	Low (212)	1.21009	0.0284618
	Medium (44)	1.10415	0.0220605			Medium (748)	1.5139	0.0395646			Medium (298)	1.20235	0.0276494			Medium (135)	1.12037	0.0439346
	High (181)	1.13503	0.0278479			High (182)	1.40143	0.0637397			High (30)	1.12767	0.0519476			High (76)	1.26303	0.0761737
Olsen P	Low (1044)	1.08727	0.00950015		Olsen P	Low (1226)	1.48046	0.0280556		Olsen P	Low (306)	1.12183	0.02549		Olsen P	Low (362)	1.17351	0.0243065
	Medium (146)	1.20671	0.0523655			Medium (144)	1.45167	0.0807695			Medium (65)	1.06385	0.033313			Medium (58)	1.19862	0.0714805
	High (189)	1.18809	0.0375923			High (428)	1.37065	0.0362323			High (263)	1.20293	0.0268625			High (61)	1.22934	0.0854613
Texture	Sandy (304)	1.11424	0.0237073		Texture	Sandy (318)	1.35355	0.0414231		Texture	Sandy (59)	1.11661	0.0352258		Texture	Sandy (37)	1.27486	0.147613
	Loam (868)	1.10934	0.0136427			Loam (1154)	1.50648	0.0298074			Loam (419)	1.15914	0.0230061			Loam (358)	1.16489	0.0243362
	Clay (168)	1.10131	0.025216			Clay (293)	1.34369	0.0438792			Clay (153)	1.1351	0.0315089			Clay (70)	1.20286	0.0481756
Parent material	Calccareous (153)	1.11516	0.0211447		Parent material	Calccareous (232)	1.3516	0.0487937		Parent material	Calccareous (162)	1.2763	0.0379099		Parent material	Calccareous (62)	1.25065	0.0614124
	Intermediate (1218)	1.09606	0.0104017			Intermediate (1406)	1.4699	0.0253753			Intermediate (586)	1.10401	0.016106			Intermediate (421)	1.18684	0.02477
	Mafic (132)	1.06523	0.0185787			Mafic (121)	1.34174	0.0493887			Mafic (50)	1.061	0.023767			Mafic (49)	1.12184	0.0464773
	Silicic (134)	1.31239	0.059375			Silicic (145)	1.48586	0.0995299			Silicic (53)	1.15113	0.0730196			Silicic (51)	1.20549	0.0683328
