# Supplementary material for: Grain zinc, iron and protein concentrations of contemporary wheat cultivars fall short of targets for human health
Source: Nat Food. 2026 Mar 9;7(3):283–95. doi: 10.1038/s43016-026-01314-3 (PMC13021525; doi:10.1038/s43016-026-01314-3)
Supplement: Supplementary file 6 — Source data for Fig. 5a–d. [file 43016_2026_1314_MOESM6_ESM.xlsx]

## Sheet: Figure 5
Figure 5a. Grain yield				Figure 5b. Grain Zn concentration						Figure 5c. Grain Fe concentration					Figure 5d. Grain protein concentration
	Variables	Relative importance				Variables	Relative importance				Variables	Relative importance				Variables	Relative importance
	Production env	3				Soil nitrogen	2.7				Zinc application	1.2				Zn rate	2
	Soil Fe	3.3				Soil Fe	3.5				Age of variety	2				Grain yield	2.5
	Soil nitrogen	3.4				Production environment	7.7				Clay	2.5				K rate	3.1
	Zinc application	6.4				Country	8.3				Variety	3.1				P rate	4.4
	Age of variety	6.9				Tmin	9.1				Soil Fe	4.4				Soil Fe	4.5
	Country	7.3				Age of variety	9.2				Production environment	4.5				Grain zinc	4.6
	Variety	7.8				Tmax	9.4				Soil pH	4.6				Olsen P	4.8
	Aridity index	10.44				Soil pH	9.5				Grain zinc	4.8				SOC	4.8
	Soil phosphorus	10.6				Nitrogen	10.3				Soil Zn	4.8				Soil nitrogen	5
	Soil carbon	10.9				Sand	11.7				Soil nitrogen	5				Sand	5.5
	Clay	11.4				Soil phosphorus	11.7				Grain yield	5.5				Clay	6.1
	Tmax	12.6806				Variety	12.2				Tmin	6.1				Soil pH	6.2
	T Min	13				Grain yield	12.6				Soil texture	6.2				Precipitation	6.5
	Nitrogen	13.1				Soil Zn	12.7				Potassium	6.5				Tmax	7.4
	Phosphorus	14.7527				Clay	13.3				Tmax	7.4				Tmin	8.2
	Potassium	16.0338				Soil carbon	14.6				Soil phosphorus	8.2				Aridity index	9.1
	Rainfall amount	16.75				Aridity index	14.6				Aridity index	9.1				N rate	9.93
	Soil Zn	17.18				Potassium	14.7				Phosphorus	9.93				Release year	10.93
	Soil pH	20.4				Zinc application	15.1				Nitrogen	9.93				Variety	11.4
	Sand	21.3				Rainfall amount	16.4				Soil carbon	11.4				Irrigation	11.8
						Phosphorus rate	18.4				Country	12.6				Country	13
											Rainfall amount	13
